# Supplementary material for: Plasmer: an Accurate and Sensitive Bacterial Plasmid Prediction Tool Based on Machine Learning of Shared k-mers and Genomic Features
Source: Microbiol Spectr. 2023 May 16;11(3):e04645-22. doi: 10.1128/spectrum.04645-22 (PMC10269668; doi:10.1128/spectrum.04645-22)
Supplement: Supplemental file 1 — Tables S1 to S15. Download spectrum.04645-22-s0001.xlsx, XLSX file, 3.2 MB [file spectrum.04645-22-s0001.xlsx]

## Sheet: Supplementary Table S1
Supplementary Table S1 The information of 2,935 representative complete genomes in NCBI.
assembly_accession	bioproject	biosample	refseq_category	taxid	species_taxid	organism_name	infraspecific_name	assembly_level	ftp_path
GCA_001189295.1	PRJNA283496	SAMN03651481	representative genome	52	52	Chondromyces crocatus	strain=Cm c5	Complete Genome	ftp://ftp.ncbi.nlm.nih.gov/genomes/all/GCA/001/189/295/GCA_001189295.1_ASM118929v1
GCA_002222655.1	PRJNA392993	SAMN07313362	representative genome	63	63	Vitreoscilla filiformis	strain=ATCC 15551	Complete Genome	ftp://ftp.ncbi.nlm.nih.gov/genomes/all/GCA/002/222/655/GCA_002222655.1_ASM222265v1
GCA_002355975.1	PRJDB3483	SAMD00025316	representative genome	69	69	Lysobacter enzymogenes	strain=M497-1	Complete Genome	ftp://ftp.ncbi.nlm.nih.gov/genomes/all/GCA/002/355/975/GCA_002355975.1_ASM235597v1
GCA_006738645.1	PRJDB8069	SAMD00165212	representative genome	94	94	Stella humosa	strain=ATCC 43930	Complete Genome	ftp://ftp.ncbi.nlm.nih.gov/genomes/all/GCA/006/738/645/GCA_006738645.1_ASM673864v1
GCA_007747015.1	PRJNA485700	SAMN10954008	representative genome	122	122	Gimesia maris	strain=CA11	Complete Genome	ftp://ftp.ncbi.nlm.nih.gov/genomes/all/GCA/007/747/015/GCA_007747015.1_ASM774701v1
GCA_009685195.1	PRJNA565504	SAMN12748973	representative genome	134	134	Methylocystis parvus	strain=BRCS2	Complete Genome	ftp://ftp.ncbi.nlm.nih.gov/genomes/all/GCA/009/685/195/GCA_009685195.1_ASM968519v1
GCA_017751225.1	PRJNA594292	SAMN13511716	representative genome	159	159	Brachyspira hyodysenteriae	strain=Bh743-7	Complete Genome	ftp://ftp.ncbi.nlm.nih.gov/genomes/all/GCA/017/751/225/GCA_017751225.1_ASM1775122v1
GCA_011600945.2	PRJNA604600	SAMN13976978	representative genome	196	196	Campylobacter fetus	strain=CFF00A031	Complete Genome	ftp://ftp.ncbi.nlm.nih.gov/genomes/all/GCA/011/600/945/GCA_011600945.2_ASM1160094v2
GCA_001298465.1	PRJNA275352	SAMN03342362	representative genome	199	199	Campylobacter concisus	strain=ATCC 33237	Complete Genome	ftp://ftp.ncbi.nlm.nih.gov/genomes/all/GCA/001/298/465/GCA_001298465.1_ASM129846v1
GCA_013372125.1	PRJNA633569	SAMN14886871	representative genome	200	200	Campylobacter curvus	strain=ATCC 35224	Complete Genome	ftp://ftp.ncbi.nlm.nih.gov/genomes/all/GCA/013/372/125/GCA_013372125.1_ASM1337212v1
GCA_013372205.1	PRJNA633573	SAMN14886971	representative genome	202	202	Campylobacter mucosalis	strain=ATCC 43264	Complete Genome	ftp://ftp.ncbi.nlm.nih.gov/genomes/all/GCA/013/372/205/GCA_013372205.1_ASM1337220v1
GCA_004803795.1	PRJNA284987	SAMN03737987	representative genome	203	203	Campylobacter rectus	strain=ATCC 33238	Complete Genome	ftp://ftp.ncbi.nlm.nih.gov/genomes/all/GCA/004/803/795/GCA_004803795.1_ASM480379v1
GCA_004803815.1	PRJNA284988	SAMN03737988	representative genome	204	204	Campylobacter showae	strain=ATCC 51146	Complete Genome	ftp://ftp.ncbi.nlm.nih.gov/genomes/all/GCA/004/803/815/GCA_004803815.1_ASM480381v1
GCA_003213725.2	PRJDB6556	SAMD00106671	representative genome	213	213	Helicobacter cinaedi	strain=P01D0000	Complete Genome	ftp://ftp.ncbi.nlm.nih.gov/genomes/all/GCA/003/213/725/GCA_003213725.2_ASM321372v2
GCA_900476215.1	PRJEB6403	SAMEA44549668	representative genome	217	217	Helicobacter mustelae	strain=NCTC12198	Complete Genome	ftp://ftp.ncbi.nlm.nih.gov/genomes/all/GCA/900/476/215/GCA_900476215.1_51342_F02
GCA_004328865.1	PRJNA326207	SAMN05271512	representative genome	227	227	Pseudoalteromonas carrageenovora	strain=KCTC 22325	Complete Genome	ftp://ftp.ncbi.nlm.nih.gov/genomes/all/GCA/004/328/865/GCA_004328865.1_ASM432886v1
GCA_009834475.1	PRJNA302201	SAMN04270324	representative genome	247	247	Empedobacter brevis	strain=BCLYD2	Complete Genome	ftp://ftp.ncbi.nlm.nih.gov/genomes/all/GCA/009/834/475/GCA_009834475.1_ASM983447v1
GCA_900636535.1	PRJEB6403	SAMEA3643324	representative genome	250	250	Chryseobacterium gleum	strain=NCTC11432	Complete Genome	ftp://ftp.ncbi.nlm.nih.gov/genomes/all/GCA/900/636/535/GCA_900636535.1_42727_A01
GCA_003815915.1	PRJNA498534	SAMN05421682	representative genome	254	254	Chryseobacterium indoltheticum	strain=ATCC 27950	Complete Genome	ftp://ftp.ncbi.nlm.nih.gov/genomes/all/GCA/003/815/915/GCA_003815915.1_ASM381591v1
GCA_901482695.1	PRJEB6403	SAMEA3643323	representative genome	259	259	Sphingobacterium thalpophilum	strain=NCTC11429	Complete Genome	ftp://ftp.ncbi.nlm.nih.gov/genomes/all/GCA/901/482/695/GCA_901482695.1_45076_G02
GCA_002374815.1	PRJNA407396	SAMN07652640	representative genome	288	288	Pseudoalteromonas atlantica	strain=ECSMB14104	Complete Genome	ftp://ftp.ncbi.nlm.nih.gov/genomes/all/GCA/002/374/815/GCA_002374815.1_ASM237481v1
GCA_009586235.1	PRJNA561256	SAMN12612766	representative genome	292	292	Burkholderia cepacia	strain=BC16	Complete Genome	ftp://ftp.ncbi.nlm.nih.gov/genomes/all/GCA/009/586/235/GCA_009586235.1_ASM958623v1
GCA_003574215.1	PRJDB6915	SAMD00115820	representative genome	297	297	Hydrogenophilus thermoluteolus	strain=TH-1	Complete Genome	ftp://ftp.ncbi.nlm.nih.gov/genomes/all/GCA/003/574/215/GCA_003574215.1_ASM357421v1
GCA_001587155.1	PRJNA297402	SAMN04123299	representative genome	305	305	Ralstonia solanacearum	strain=IBSBF1503	Complete Genome	ftp://ftp.ncbi.nlm.nih.gov/genomes/all/GCA/001/587/155/GCA_001587155.1_ASM158715v1
GCA_016694755.2	PRJNA691121	SAMN17278557	representative genome	317	317	Pseudomonas syringae	strain=BIM B-268	Complete Genome	ftp://ftp.ncbi.nlm.nih.gov/genomes/all/GCA/016/694/755/GCA_016694755.2_ASM1669475v2
GCA_009931375.1	PRJNA521805	SAMN10913710	representative genome	337	337	Burkholderia glumae	strain=257sh-1	Complete Genome	ftp://ftp.ncbi.nlm.nih.gov/genomes/all/GCA/009/931/375/GCA_009931375.1_ASM993137v1
GCA_015243835.1	PRJNA561801	SAMN12628543	representative genome	346	346	Xanthomonas citri	strain=UnB-Xtec2D	Complete Genome	ftp://ftp.ncbi.nlm.nih.gov/genomes/all/GCA/015/243/835/GCA_015243835.1_ASM1524383v1
GCA_002220155.1	PRJNA287026	SAMN03775251	representative genome	353	353	Azotobacter chroococcum	strain=B3	Complete Genome	ftp://ftp.ncbi.nlm.nih.gov/genomes/all/GCA/002/220/155/GCA_002220155.1_ASM222015v1
GCA_014489975.1	PRJNA659911	SAMN15930187	representative genome	358	358	Agrobacterium tumefaciens	strain=BIM B-1315G	Complete Genome	ftp://ftp.ncbi.nlm.nih.gov/genomes/all/GCA/014/489/975/GCA_014489975.1_ASM1448997v1
GCA_013752735.1	PRJNA642409	SAMN15394813	representative genome	375	375	Bradyrhizobium japonicum	strain=5038	Complete Genome	ftp://ftp.ncbi.nlm.nih.gov/genomes/all/GCA/013/752/735/GCA_013752735.1_ASM1375273v1
GCA_001664385.1	PRJNA293118	SAMN03998634	representative genome	396	396	Rhizobium phaseoli	strain=R650	Complete Genome	ftp://ftp.ncbi.nlm.nih.gov/genomes/all/GCA/001/664/385/GCA_001664385.1_ASM166438v1
GCA_014843995.1	PRJNA664932	SAMN16237465	representative genome	436	436	Komagataeibacter hansenii	strain=C110	Complete Genome	ftp://ftp.ncbi.nlm.nih.gov/genomes/all/GCA/014/843/995/GCA_014843995.1_ASM1484399v1
GCA_001941585.1	PRJNA292755	SAMN03988484	representative genome	446	446	Legionella pneumophila	strain=Philadelphia-1	Complete Genome	ftp://ftp.ncbi.nlm.nih.gov/genomes/all/GCA/001/941/585/GCA_001941585.1_ASM194158v1
GCA_000953655.1	PRJEB7321	SAMEA2785664	representative genome	449	449	Legionella hackeliae		Complete Genome	ftp://ftp.ncbi.nlm.nih.gov/genomes/all/GCA/000/953/655/GCA_000953655.1_LHA
GCA_000953635.1	PRJEB7312	SAMEA2785665	representative genome	451	451	Tatlockia micdadei	strain=ATCC33218	Complete Genome	ftp://ftp.ncbi.nlm.nih.gov/genomes/all/GCA/000/953/635/GCA_000953635.1_LMI
GCA_900637495.1	PRJEB6403	SAMEA44548168	representative genome	452	452	Legionella spiritensis	strain=NCTC12082	Complete Genome	ftp://ftp.ncbi.nlm.nih.gov/genomes/all/GCA/900/637/495/GCA_900637495.1_51342_D02
GCA_004564155.1	PRJNA528641	SAMN11233593	representative genome	454	454	Legionella israelensis	strain=HL-0427-4011	Complete Genome	ftp://ftp.ncbi.nlm.nih.gov/genomes/all/GCA/004/564/155/GCA_004564155.1_ASM456415v1
GCA_002116925.1	PRJNA317553	SAMN04621185	representative genome	470	470	Acinetobacter baumannii	strain=ab736	Complete Genome	ftp://ftp.ncbi.nlm.nih.gov/genomes/all/GCA/002/116/925/GCA_002116925.1_ASM211692v1
GCA_016939475.1	PRJNA231221	SAMN16357360	representative genome	471	471	Acinetobacter calcoaceticus	strain=FDAARGOS_1218	Complete Genome	ftp://ftp.ncbi.nlm.nih.gov/genomes/all/GCA/016/939/475/GCA_016939475.1_ASM1693947v1
GCA_003287015.1	PRJNA477706	SAMN09425913	representative genome	476	476	Moraxella bovis	strain=Epp63 (300)	Complete Genome	ftp://ftp.ncbi.nlm.nih.gov/genomes/all/GCA/003/287/015/GCA_003287015.1_ASM328701v1
GCA_016028775.1	PRJNA231221	SAMN13450399	representative genome	478	478	Moraxella nonliquefaciens	strain=FDAARGOS_869	Complete Genome	ftp://ftp.ncbi.nlm.nih.gov/genomes/all/GCA/016/028/775/GCA_016028775.1_ASM1602877v1
GCA_900475315.1	PRJEB6403	SAMEA3714889	representative genome	483	483	Neisseria cinerea	strain=NCTC10294	Complete Genome	ftp://ftp.ncbi.nlm.nih.gov/genomes/all/GCA/900/475/315/GCA_900475315.1_43721_G02
GCA_005221285.1	PRJNA533546	SAMN11461057	representative genome	484	484	Neisseria flavescens	strain=ATCC 13120	Complete Genome	ftp://ftp.ncbi.nlm.nih.gov/genomes/all/GCA/005/221/285/GCA_005221285.1_ASM522128v1
GCA_001047275.1	PRJNA278367	SAMN03459417	representative genome	485	485	Neisseria gonorrhoeae	strain=35/02	Complete Genome	ftp://ftp.ncbi.nlm.nih.gov/genomes/all/GCA/001/047/275/GCA_001047275.1_ASM104727v1
GCA_003351565.1	PRJNA428178	SAMN09704838	representative genome	486	486	Neisseria lactamica	strain=M17106	Complete Genome	ftp://ftp.ncbi.nlm.nih.gov/genomes/all/GCA/003/351/565/GCA_003351565.1_ASM335156v1
GCA_008330805.1	PRJNA386981	SAMN07137410	representative genome	487	487	Neisseria meningitidis	strain=11-7	Complete Genome	ftp://ftp.ncbi.nlm.nih.gov/genomes/all/GCA/008/330/805/GCA_008330805.1_ASM833080v1
GCA_003355195.1	PRJNA428178	SAMN09704642	representative genome	489	489	Neisseria polysaccharea	strain=M18661	Complete Genome	ftp://ftp.ncbi.nlm.nih.gov/genomes/all/GCA/003/355/195/GCA_003355195.1_ASM335519v1
GCA_017753665.1	PRJNA714501	SAMN18451419	representative genome	490	490	Neisseria sicca	strain=NS20201025	Complete Genome	ftp://ftp.ncbi.nlm.nih.gov/genomes/all/GCA/017/753/665/GCA_017753665.1_ASM1775366v1
GCA_008806995.1	PRJNA486547	SAMN09853482	representative genome	492	492	Neisseria animalis	strain=ATCC 49930	Complete Genome	ftp://ftp.ncbi.nlm.nih.gov/genomes/all/GCA/008/806/995/GCA_008806995.1_ASM880699v1
GCA_900636765.1	PRJEB6403	SAMEA3871785	representative genome	493	493	Neisseria canis	strain=NCTC10296	Complete Genome	ftp://ftp.ncbi.nlm.nih.gov/genomes/all/GCA/900/636/765/GCA_900636765.1_44503_A02
GCA_003351545.1	PRJNA428178	SAMN09704973	representative genome	495	495	Neisseria elongata	strain=M15911	Complete Genome	ftp://ftp.ncbi.nlm.nih.gov/genomes/all/GCA/003/351/545/GCA_003351545.1_ASM335154v1
GCA_014054985.1	PRJNA647881	SAMN15603182	representative genome	505	505	Kingella oralis	strain=DSM 18271	Complete Genome	ftp://ftp.ncbi.nlm.nih.gov/genomes/all/GCA/014/054/985/GCA_014054985.1_ASM1405498v1
GCA_000967305.2	PRJNA276624	SAMN03379009	representative genome	511	511	Alcaligenes faecalis	strain=ZD02	Complete Genome	ftp://ftp.ncbi.nlm.nih.gov/genomes/all/GCA/000/967/305/GCA_000967305.2_ASM96730v2
GCA_900636925.1	PRJEB6403	SAMEA3893452	representative genome	518	518	Bordetella bronchiseptica	strain=NCTC10543	Complete Genome	ftp://ftp.ncbi.nlm.nih.gov/genomes/all/GCA/900/636/925/GCA_900636925.1_45137_F01
GCA_004323615.1	PRJDB7578	SAMD00146597	representative genome	519	519	Bordetella parapertussis	strain=Bpp01	Complete Genome	ftp://ftp.ncbi.nlm.nih.gov/genomes/all/GCA/004/323/615/GCA_004323615.1_ASM432361v1
GCA_015326295.1	PRJNA673670	SAMN16619790	representative genome	529	529	Brucella anthropi	strain=PBO	Complete Genome	ftp://ftp.ncbi.nlm.nih.gov/genomes/all/GCA/015/326/295/GCA_015326295.1_ASM1532629v1
GCA_900187105.1	PRJEB6403	SAMEA4412678	representative genome	539	539	Eikenella corrodens	strain=NCTC10596	Complete Genome	ftp://ftp.ncbi.nlm.nih.gov/genomes/all/GCA/900/187/105/GCA_900187105.1_50618_F01
GCA_003812345.1	PRJNA231221	SAMN10163242	representative genome	546	546	Citrobacter freundii	strain=FDAARGOS_549	Complete Genome	ftp://ftp.ncbi.nlm.nih.gov/genomes/all/GCA/003/812/345/GCA_003812345.1_ASM381234v1
GCA_900637945.1	PRJEB6403	SAMEA80457418	representative genome	548	548	Klebsiella aerogenes	strain=NCTC9735	Complete Genome	ftp://ftp.ncbi.nlm.nih.gov/genomes/all/GCA/900/637/945/GCA_900637945.1_53421_E01
GCA_003860325.1	PRJNA386631	SAMN07109613	representative genome	549	549	Pantoea agglomerans	strain=L15	Complete Genome	ftp://ftp.ncbi.nlm.nih.gov/genomes/all/GCA/003/860/325/GCA_003860325.1_ASM386032v1
GCA_000770155.1	PRJNA259401	SAMN03005138	representative genome	550	550	Enterobacter cloacae	strain=GGT036	Complete Genome	ftp://ftp.ncbi.nlm.nih.gov/genomes/all/GCA/000/770/155/GCA_000770155.1_ASM77015v1
GCA_013488025.1	PRJNA615876	SAMN14475103	representative genome	554	554	Pectobacterium carotovorum	strain=WPP14	Complete Genome	ftp://ftp.ncbi.nlm.nih.gov/genomes/all/GCA/013/488/025/GCA_013488025.1_ASM1348802v1
GCA_013892435.1	PRJNA605147	SAMN15148162	representative genome	564	564	Escherichia fergusonii	strain=RHB19-C05	Complete Genome	ftp://ftp.ncbi.nlm.nih.gov/genomes/all/GCA/013/892/435/GCA_013892435.1_ASM1389243v1
GCA_008064855.1	PRJNA218110	SAMN01915842	representative genome	565	565	Atlantibacter hermannii	strain=ATCC 33651	Complete Genome	ftp://ftp.ncbi.nlm.nih.gov/genomes/all/GCA/008/064/855/GCA_008064855.1_ASM806485v1
GCA_011617105.1	PRJNA610978	SAMN14329752	representative genome	569	569	Hafnia alvei	strain=A23BA	Complete Genome	ftp://ftp.ncbi.nlm.nih.gov/genomes/all/GCA/011/617/105/GCA_011617105.1_ASM1161710v1
GCA_000783935.2	PRJNA231221	SAMN02934513	representative genome	575	575	Raoultella planticola	strain=FDAARGOS_64	Complete Genome	ftp://ftp.ncbi.nlm.nih.gov/genomes/all/GCA/000/783/935/GCA_000783935.2_ASM78393v2
GCA_012029655.1	PRJNA615066	SAMN14446261	representative genome	577	577	Raoultella terrigena	strain=JH01	Complete Genome	ftp://ftp.ncbi.nlm.nih.gov/genomes/all/GCA/012/029/655/GCA_012029655.1_ASM1202965v1
GCA_003204135.1	PRJNA292904	SAMN04014923	representative genome	587	587	Providencia rettgeri	strain=AR_0082	Complete Genome	ftp://ftp.ncbi.nlm.nih.gov/genomes/all/GCA/003/204/135/GCA_003204135.1_ASM320413v1
GCA_008364325.2	PRJNA559804	SAMN12560213	representative genome	614	614	Serratia liquefaciens	strain=S1	Complete Genome	ftp://ftp.ncbi.nlm.nih.gov/genomes/all/GCA/008/364/325/GCA_008364325.2_ASM836432v2
GCA_015475595.1	PRJNA662859	SAMN16094609	representative genome	622	622	Shigella dysenteriae	strain=HNCMB 20080	Complete Genome	ftp://ftp.ncbi.nlm.nih.gov/genomes/all/GCA/015/475/595/GCA_015475595.1_ASM1547559v1
GCA_014295015.1	PRJNA657869	SAMN15849948	representative genome	628	628	Xenorhabdus nematophila	strain=SII	Complete Genome	ftp://ftp.ncbi.nlm.nih.gov/genomes/all/GCA/014/295/015/GCA_014295015.1_ASM1429501v1
GCA_000987925.1	PRJNA279015	SAMN03434891	representative genome	630	630	Yersinia enterocolitica	strain=FORC_002	Complete Genome	ftp://ftp.ncbi.nlm.nih.gov/genomes/all/GCA/000/987/925/GCA_000987925.1_ASM98792v1
GCA_009730055.1	PRJNA231221	SAMN11056445	representative genome	631	631	Yersinia intermedia	strain=FDAARGOS_730	Complete Genome	ftp://ftp.ncbi.nlm.nih.gov/genomes/all/GCA/009/730/055/GCA_009730055.1_ASM973005v1
GCA_900637475.1	PRJEB6403	SAMEA4442458	representative genome	633	633	Yersinia pseudotuberculosis	strain=NCTC10275	Complete Genome	ftp://ftp.ncbi.nlm.nih.gov/genomes/all/GCA/900/637/475/GCA_900637475.1_51108_B01
GCA_002504285.1	PRJNA412107	SAMN07695532	representative genome	636	636	Edwardsiella tarda	strain=KC-Pc-HB1	Complete Genome	ftp://ftp.ncbi.nlm.nih.gov/genomes/all/GCA/002/504/285/GCA_002504285.1_ASM250428v1
GCA_017310215.1	PRJNA595062	SAMN13545457	representative genome	644	644	Aeromonas hydrophila	strain=OnP3.1	Complete Genome	ftp://ftp.ncbi.nlm.nih.gov/genomes/all/GCA/017/310/215/GCA_017310215.1_ASM1731021v1
GCA_012931585.1	PRJNA622411	SAMN14515089	representative genome	645	645	Aeromonas salmonicida	strain=SRW-OG1	Complete Genome	ftp://ftp.ncbi.nlm.nih.gov/genomes/all/GCA/012/931/585/GCA_012931585.1_ASM1293158v1
GCA_014161425.1	PRJDB6962	SAMD00194563	representative genome	651	651	Aeromonas media	strain=WP7-W18-ESBL-02	Complete Genome	ftp://ftp.ncbi.nlm.nih.gov/genomes/all/GCA/014/161/425/GCA_014161425.1_ASM1416142v1
GCA_008693705.1	PRJNA231221	SAMN11056347	representative genome	654	654	Aeromonas veronii	strain=FDAARGOS_632	Complete Genome	ftp://ftp.ncbi.nlm.nih.gov/genomes/all/GCA/008/693/705/GCA_008693705.1_ASM869370v1
GCA_016026615.1	PRJNA231221	SAMN13450463	representative genome	656	656	Aeromonas allosaccharophila	strain=FDAARGOS_933	Complete Genome	ftp://ftp.ncbi.nlm.nih.gov/genomes/all/GCA/016/026/615/GCA_016026615.1_ASM1602661v1
GCA_000770115.2	PRJNA260398	SAMN03075601	representative genome	669	669	Vibrio harveyi	strain=ATCC 33843 (392 [MAV])	Complete Genome	ftp://ftp.ncbi.nlm.nih.gov/genomes/all/GCA/000/770/115/GCA_000770115.2_ASM77011v2
GCA_004006515.1	PRJNA487159	SAMN09874427	representative genome	670	670	Vibrio parahaemolyticus	strain=VPD14	Complete Genome	ftp://ftp.ncbi.nlm.nih.gov/genomes/all/GCA/004/006/515/GCA_004006515.1_ASM400651v1
GCA_008693685.1	PRJNA231221	SAMN11056378	representative genome	672	672	Vibrio vulnificus	strain=FDAARGOS_663	Complete Genome	ftp://ftp.ncbi.nlm.nih.gov/genomes/all/GCA/008/693/685/GCA_008693685.1_ASM869368v1
GCA_001558255.2	PRJNA231221	SAMN03996327	representative genome	673	673	Grimontia hollisae	strain=FDAARGOS_111	Complete Genome	ftp://ftp.ncbi.nlm.nih.gov/genomes/all/GCA/001/558/255/GCA_001558255.2_ASM155825v2
GCA_001558415.2	PRJNA231221	SAMN03996321	representative genome	676	676	Vibrio fluvialis	strain=FDAARGOS_104	Complete Genome	ftp://ftp.ncbi.nlm.nih.gov/genomes/all/GCA/001/558/415/GCA_001558415.2_ASM155841v2
GCA_003312585.1	PRJNA479421	SAMN09537147	representative genome	680	680	Vibrio campbellii	strain=DS40M4	Complete Genome	ftp://ftp.ncbi.nlm.nih.gov/genomes/all/GCA/003/312/585/GCA_003312585.1_ASM331258v1
GCA_003290385.1	PRJNA478521	SAMN09519162	representative genome	715	715	Actinobacillus pleuropneumoniae	strain=S4074	Complete Genome	ftp://ftp.ncbi.nlm.nih.gov/genomes/all/GCA/003/290/385/GCA_003290385.1_ASM329038v1
GCA_900477945.1	PRJEB6403	SAMEA3905387	representative genome	726	726	Haemophilus haemolyticus	strain=NCTC10839	Complete Genome	ftp://ftp.ncbi.nlm.nih.gov/genomes/all/GCA/900/477/945/GCA_900477945.1_45473_H02
GCA_000767075.1	PRJNA263041	SAMN03093440	representative genome	727	727	Haemophilus influenzae	strain=Hi375	Complete Genome	ftp://ftp.ncbi.nlm.nih.gov/genomes/all/GCA/000/767/075/GCA_000767075.1_ASM76707v1
GCA_001647695.1	PRJNA318024	SAMN04632440	representative genome	730	730	[Haemophilus] ducreyi	strain=VAN2	Complete Genome	ftp://ftp.ncbi.nlm.nih.gov/genomes/all/GCA/001/647/695/GCA_001647695.1_ASM164769v1
GCA_002162215.1	PRJNA281531	SAMN06141917	representative genome	731	731	Histophilus somni	strain=USDA-ARS-USMARC-63368	Complete Genome	ftp://ftp.ncbi.nlm.nih.gov/genomes/all/GCA/002/162/215/GCA_002162215.1_ASM216221v1
GCA_003061265.1	PRJNA431924	SAMN08912474	representative genome	747	747	Pasteurella multocida	strain=20N	Complete Genome	ftp://ftp.ncbi.nlm.nih.gov/genomes/all/GCA/003/061/265/GCA_003061265.1_ASM306126v1
GCA_900186835.1	PRJEB6403	SAMEA4362423	representative genome	754	754	Pasteurella dagmatis	strain=NCTC11617	Complete Genome	ftp://ftp.ncbi.nlm.nih.gov/genomes/all/GCA/900/186/835/GCA_900186835.1_49950_F01
GCA_900635775.1	PRJEB6403	SAMEA2822162	representative genome	762	762	Avibacterium volantium	strain=NCTC3438	Complete Genome	ftp://ftp.ncbi.nlm.nih.gov/genomes/all/GCA/900/635/775/GCA_900635775.1_33763_C01
GCA_013460375.1	PRJNA493174	SAMN11584475	representative genome	779	779	Ehrlichia ruminantium	strain=Springbokfontein7	Complete Genome	ftp://ftp.ncbi.nlm.nih.gov/genomes/all/GCA/013/460/375/GCA_013460375.1_ASM1346037v1
GCA_009936175.1	PRJDB8098	SAMD00165657	representative genome	803	803	Bartonella quintana	strain=MF1-1	Complete Genome	ftp://ftp.ncbi.nlm.nih.gov/genomes/all/GCA/009/936/175/GCA_009936175.1_ASM993617v1
GCA_900638615.1	PRJEB6403	SAMEA104307704	representative genome	807	807	Bartonella elizabethae	strain=NCTC12898	Complete Genome	ftp://ftp.ncbi.nlm.nih.gov/genomes/all/GCA/900/638/615/GCA_900638615.1_58174_F01
GCA_001286525.1	PRJEB10044	SAMEA3501569	representative genome	817	817	Bacteroides fragilis	strain=BE1	Complete Genome	ftp://ftp.ncbi.nlm.nih.gov/genomes/all/GCA/001/286/525/GCA_001286525.1_BFBE1.1
GCA_014131755.1	PRJNA543750	SAMN11776005	representative genome	818	818	Bacteroides thetaiotaomicron	strain=DSM 2079	Complete Genome	ftp://ftp.ncbi.nlm.nih.gov/genomes/all/GCA/014/131/755/GCA_014131755.1_ASM1413175v1
GCA_013267615.1	PRJNA231221	SAMN11056474	representative genome	823	823	Parabacteroides distasonis	strain=FDAARGOS_759	Complete Genome	ftp://ftp.ncbi.nlm.nih.gov/genomes/all/GCA/013/267/615/GCA_013267615.1_ASM1326761v1
GCA_001190745.1	PRJNA290037	SAMN03862076	representative genome	824	824	Campylobacter gracilis	strain=ATCC 33236	Complete Genome	ftp://ftp.ncbi.nlm.nih.gov/genomes/all/GCA/001/190/745/GCA_001190745.1_ASM119074v1
GCA_002127965.1	PRJNA353993	SAMN06036219	representative genome	847	847	Oxalobacter formigenes	strain=HC-1	Complete Genome	ftp://ftp.ncbi.nlm.nih.gov/genomes/all/GCA/002/127/965/GCA_002127965.1_ASM212796v1
GCA_003312465.1	PRJNA432550	SAMN08494074	representative genome	853	853	Faecalibacterium prausnitzii	strain=APC918/95b	Complete Genome	ftp://ftp.ncbi.nlm.nih.gov/genomes/all/GCA/003/312/465/GCA_003312465.1_ASM331246v1
GCA_003019675.1	PRJNA433545	SAMN08501141	representative genome	861	861	Fusobacterium ulcerans	strain=ATCC 49185	Complete Genome	ftp://ftp.ncbi.nlm.nih.gov/genomes/all/GCA/003/019/675/GCA_003019675.1_ASM301967v1
GCA_002028405.1	PRJNA359731	SAMN06197299	representative genome	926	926	Thiomonas intermedia	strain=ATCC 15466	Complete Genome	ftp://ftp.ncbi.nlm.nih.gov/genomes/all/GCA/002/028/405/GCA_002028405.1_ASM202840v1
GCA_001040945.1	PRJNA287245	SAMN03779333	representative genome	964	964	Herbaspirillum seropedicae	strain=Z67	Complete Genome	ftp://ftp.ncbi.nlm.nih.gov/genomes/all/GCA/001/040/945/GCA_001040945.1_ASM104094v1
GCA_014844295.1	PRJNA598450	SAMN15043856	representative genome	996	996	Flavobacterium columnare	strain=F2S17	Complete Genome	ftp://ftp.ncbi.nlm.nih.gov/genomes/all/GCA/014/844/295/GCA_014844295.1_ASM1484429v1
GCA_900637795.1	PRJEB6403	SAMEA26407168	representative genome	1014	1014	Weeksella virosa	strain=NCTC11634	Complete Genome	ftp://ftp.ncbi.nlm.nih.gov/genomes/all/GCA/900/637/795/GCA_900637795.1_52592_H02
GCA_002302415.1	PRJNA369395	SAMN06289147	representative genome	1017	1017	Capnocytophaga gingivalis	strain=H1496	Complete Genome	ftp://ftp.ncbi.nlm.nih.gov/genomes/all/GCA/002/302/415/GCA_002302415.1_ASM230241v1
GCA_002302495.1	PRJNA369395	SAMN06754875	representative genome	1019	1019	Capnocytophaga sputigena	strain=D1179	Complete Genome	ftp://ftp.ncbi.nlm.nih.gov/genomes/all/GCA/002/302/495/GCA_002302495.1_ASM230249v1
GCA_002356555.2	PRJDB4565	SAMD00046889	representative genome	1052	1052	Halorhodospira halochloris	strain=DSM 1059	Complete Genome	ftp://ftp.ncbi.nlm.nih.gov/genomes/all/GCA/002/356/555/GCA_002356555.2_HH1059_assembly_1.0
GCA_014622665.1	PRJNA659097	SAMN15897434	representative genome	1061	1061	Rhodobacter capsulatus	strain=A12	Complete Genome	ftp://ftp.ncbi.nlm.nih.gov/genomes/all/GCA/014/622/665/GCA_014622665.1_ASM1462266v1
GCA_003071405.1	PRJNA380395	SAMN06641975	representative genome	1075	1075	Rhodobacter blasticus	strain=28/5	Complete Genome	ftp://ftp.ncbi.nlm.nih.gov/genomes/all/GCA/003/071/405/GCA_003071405.1_ASM307140v1
GCA_013415845.1	PRJNA644217	SAMN15454726	representative genome	1076	1076	Rhodopseudomonas palustris	strain=CGMCC 1.2180	Complete Genome	ftp://ftp.ncbi.nlm.nih.gov/genomes/all/GCA/013/415/845/GCA_013415845.1_ASM1341584v1
GCA_001402875.1	PRJNA297399	SAMN04123293	representative genome	1079	1079	Blastochloris viridis	strain=ATCC 19567	Complete Genome	ftp://ftp.ncbi.nlm.nih.gov/genomes/all/GCA/001/402/875/GCA_001402875.1_ASM140287v1
GCA_001663175.1	PRJNA322640	SAMN05176187	representative genome	1112	1112	Erythrobacter neustonensis	strain=DSM 9434	Complete Genome	ftp://ftp.ncbi.nlm.nih.gov/genomes/all/GCA/001/663/175/GCA_001663175.1_ASM166317v1
GCA_000012525.1	PRJNA10645	SAMN02598254	representative genome	1140	32046	Synechococcus elongatus PCC 7942 = FACHB-805	strain=PCC 7942	Complete Genome	ftp://ftp.ncbi.nlm.nih.gov/genomes/all/GCA/000/012/525/GCA_000012525.1_ASM1252v1
GCA_001746795.1	PRJNA306730	SAMN04376258	representative genome	1238	1238	Piscirickettsia salmonis	strain=AY3800B	Complete Genome	ftp://ftp.ncbi.nlm.nih.gov/genomes/all/GCA/001/746/795/GCA_001746795.1_ASM174679v1
GCA_009913915.1	PRJNA438180	SAMN08707608	representative genome	1245	1245	Leuconostoc mesenteroides	strain=SRCM102733	Complete Genome	ftp://ftp.ncbi.nlm.nih.gov/genomes/all/GCA/009/913/915/GCA_009913915.1_ASM991391v1
GCA_002966535.1	PRJNA311683	SAMN04487212	representative genome	1247	1247	Oenococcus oeni	strain=UBOCC-A-315001	Complete Genome	ftp://ftp.ncbi.nlm.nih.gov/genomes/all/GCA/002/966/535/GCA_002966535.1_ASM296653v1
GCA_002386265.1	PRJNA231221	SAMN07312458	representative genome	1249	1249	Weissella paramesenteroides	strain=FDAARGOS_414	Complete Genome	ftp://ftp.ncbi.nlm.nih.gov/genomes/all/GCA/002/386/265/GCA_002386265.1_ASM238626v1
GCA_007954525.1	PRJNA544551	SAMN11843679	representative genome	1252	1252	Leuconostoc carnosum	strain=CBA3620	Complete Genome	ftp://ftp.ncbi.nlm.nih.gov/genomes/all/GCA/007/954/525/GCA_007954525.1_ASM795452v1
GCA_013127755.1	PRJNA632644	SAMN14916503	representative genome	1254	1254	Pediococcus acidilactici	strain=PMC65	Complete Genome	ftp://ftp.ncbi.nlm.nih.gov/genomes/all/GCA/013/127/755/GCA_013127755.1_ASM1312775v1
GCA_006094375.1	PRJNA515334	SAMN10738425	representative genome	1282	1282	Staphylococcus epidermidis	strain=ATCC 14990	Complete Genome	ftp://ftp.ncbi.nlm.nih.gov/genomes/all/GCA/006/094/375/GCA_006094375.1_ASM609437v1
GCA_001611955.1	PRJNA306712	SAMN04361561	representative genome	1283	1283	Staphylococcus haemolyticus	strain=S167	Complete Genome	ftp://ftp.ncbi.nlm.nih.gov/genomes/all/GCA/001/611/955/GCA_001611955.1_ASM161195v1
GCA_000816085.1	PRJNA252807	SAMN02863110	representative genome	1284	1284	Staphylococcus hyicus	strain=ATCC 11249	Complete Genome	ftp://ftp.ncbi.nlm.nih.gov/genomes/all/GCA/000/816/085/GCA_000816085.1_ASM81608v1
GCA_000709415.1	PRJNA241308	SAMN02850631	representative genome	1288	1288	Staphylococcus xylosus	strain=SMQ-121	Complete Genome	ftp://ftp.ncbi.nlm.nih.gov/genomes/all/GCA/000/709/415/GCA_000709415.1_ASM70941v1
GCA_003812505.1	PRJNA231221	SAMN10163251	representative genome	1290	1290	Staphylococcus hominis	strain=FDAARGOS_575	Complete Genome	ftp://ftp.ncbi.nlm.nih.gov/genomes/all/GCA/003/812/505/GCA_003812505.1_ASM381250v1
GCA_900636255.1	PRJEB6403	SAMEA3505359	representative genome	1292	1292	Staphylococcus warneri	strain=NCTC4133	Complete Genome	ftp://ftp.ncbi.nlm.nih.gov/genomes/all/GCA/900/636/255/GCA_900636255.1_40295_A02
GCA_900187005.1	PRJEB6403	SAMEA4412661	representative genome	1294	1294	Staphylococcus muscae	strain=NCTC13833	Complete Genome	ftp://ftp.ncbi.nlm.nih.gov/genomes/all/GCA/900/187/005/GCA_900187005.1_50569_B01
GCA_002209165.2	PRJNA231221	SAMN06173298	representative genome	1296	1296	Mammaliicoccus sciuri	strain=FDAARGOS_285	Complete Genome	ftp://ftp.ncbi.nlm.nih.gov/genomes/all/GCA/002/209/165/GCA_002209165.2_ASM220916v2
GCA_008329785.1	PRJNA483812	SAMN09743852	representative genome	1299	1299	Deinococcus radiodurans	strain=R1 dM1	Complete Genome	ftp://ftp.ncbi.nlm.nih.gov/genomes/all/GCA/008/329/785/GCA_008329785.1_ASM832978v1
GCA_901544385.1	PRJEB6403	SAMEA3662936	representative genome	1302	1302	Streptococcus gordonii	strain=NCTC10231	Complete Genome	ftp://ftp.ncbi.nlm.nih.gov/genomes/all/GCA/901/544/385/GCA_901544385.1_42912_F01
GCA_001558215.1	PRJNA298029	SAMN04155244	representative genome	1309	1309	Streptococcus mutans	strain=NG8	Complete Genome	ftp://ftp.ncbi.nlm.nih.gov/genomes/all/GCA/001/558/215/GCA_001558215.1_ASM155821v1
GCA_003172975.1	PRJNA471712	SAMN09214223	representative genome	1310	1310	Streptococcus sobrinus	strain=10919	Complete Genome	ftp://ftp.ncbi.nlm.nih.gov/genomes/all/GCA/003/172/975/GCA_003172975.1_ASM317297v1
GCA_900638415.1	PRJEB6403	SAMEA104210798	representative genome	1311	1311	Streptococcus agalactiae	strain=NCTC13949	Complete Genome	ftp://ftp.ncbi.nlm.nih.gov/genomes/all/GCA/900/638/415/GCA_900638415.1_57635_F01
GCA_001267845.1	PRJNA243328	SAMN03274510	representative genome	1314	1314	Streptococcus pyogenes	strain=NGAS638	Complete Genome	ftp://ftp.ncbi.nlm.nih.gov/genomes/all/GCA/001/267/845/GCA_001267845.1_ASM126784v1
GCA_001412635.1	PRJNA282763	SAMN03577772	representative genome	1328	1328	Streptococcus anginosus	strain=J4211	Complete Genome	ftp://ftp.ncbi.nlm.nih.gov/genomes/all/GCA/001/412/635/GCA_001412635.1_ASM141263v1
GCA_900636575.1	PRJEB6403	SAMEA3662933	representative genome	1329	1329	Streptococcus canis	strain=NCTC12191	Complete Genome	ftp://ftp.ncbi.nlm.nih.gov/genomes/all/GCA/900/636/575/GCA_900636575.1_42912_C01
GCA_901543725.1	PRJEB6403	SAMEA3649039	representative genome	1334	1334	Streptococcus dysgalactiae	strain=NCTC6403	Complete Genome	ftp://ftp.ncbi.nlm.nih.gov/genomes/all/GCA/901/543/725/GCA_901543725.1_42731_A01
GCA_900475975.1	PRJEB6403	SAMEA4012327	representative genome	1338	1338	Streptococcus intermedius	strain=NCTC11324	Complete Genome	ftp://ftp.ncbi.nlm.nih.gov/genomes/all/GCA/900/475/975/GCA_900475975.1_46931_F01
GCA_901553735.1	PRJEB6403	SAMEA3594355	representative genome	1340	1340	Streptococcus porcinus	strain=NCTC10925	Complete Genome	ftp://ftp.ncbi.nlm.nih.gov/genomes/all/GCA/901/553/735/GCA_901553735.1_41965_D01
GCA_008803015.1	PRJNA562290	SAMN12637401	representative genome	1341	1341	Streptococcus ratti	strain=ATCC 31377	Complete Genome	ftp://ftp.ncbi.nlm.nih.gov/genomes/all/GCA/008/803/015/GCA_008803015.1_ASM880301v1
GCA_900636445.1	PRJEB6403	SAMEA3594358	representative genome	1343	1343	Streptococcus vestibularis	strain=NCTC12167	Complete Genome	ftp://ftp.ncbi.nlm.nih.gov/genomes/all/GCA/900/636/445/GCA_900636445.1_41965_G01
GCA_900475025.1	PRJEB6403	SAMEA3572443	representative genome	1345	1345	Streptococcus ferus	strain=NCTC12278	Complete Genome	ftp://ftp.ncbi.nlm.nih.gov/genomes/all/GCA/900/475/025/GCA_900475025.1_41906_G01
GCA_002278015.2	PRJNA231221	SAMN04875571	representative genome	1354	1354	Enterococcus hirae	strain=FDAARGOS_234	Complete Genome	ftp://ftp.ncbi.nlm.nih.gov/genomes/all/GCA/002/278/015/GCA_002278015.2_ASM227801v2
GCA_016026695.1	PRJNA231221	SAMN13450459	representative genome	1363	1363	Lactococcus garvieae	strain=FDAARGOS_929	Complete Genome	ftp://ftp.ncbi.nlm.nih.gov/genomes/all/GCA/016/026/695/GCA_016026695.1_ASM1602669v1
GCA_002310475.1	PRJNA404006	SAMN07627433	representative genome	1366	1366	Lactococcus raffinolactis	strain=WiKim0068	Complete Genome	ftp://ftp.ncbi.nlm.nih.gov/genomes/all/GCA/002/310/475/GCA_002310475.1_ASM231047v1
GCA_001465835.2	PRJNA305663	SAMN04331436	representative genome	1374	1374	Planococcus kocurii	strain=ATCC 43650	Complete Genome	ftp://ftp.ncbi.nlm.nih.gov/genomes/all/GCA/001/465/835/GCA_001465835.2_ASM146583v2
GCA_001543175.1	PRJNA308559	SAMN04419113	representative genome	1376	1376	Aerococcus urinae	strain=CCUG36881	Complete Genome	ftp://ftp.ncbi.nlm.nih.gov/genomes/all/GCA/001/543/175/GCA_001543175.1_ASM154317v1
GCA_001543285.1	PRJNA308559	SAMN04419116	representative genome	1377	1377	Aerococcus viridans	strain=CCUG4311	Complete Genome	ftp://ftp.ncbi.nlm.nih.gov/genomes/all/GCA/001/543/285/GCA_001543285.1_ASM154328v1
GCA_900638055.1	PRJEB6403	SAMEA104016177	representative genome	1379	1379	Gemella haemolysans	strain=NCTC10459	Complete Genome	ftp://ftp.ncbi.nlm.nih.gov/genomes/all/GCA/900/638/055/GCA_900638055.1_55147_A01
GCA_013122255.1	PRJNA631938	SAMN14897115	representative genome	1390	1390	Bacillus amyloliquefaciens	strain=WF02	Complete Genome	ftp://ftp.ncbi.nlm.nih.gov/genomes/all/GCA/013/122/255/GCA_013122255.1_ASM1312225v1
GCA_900637055.1	PRJEB6403	SAMEA4007825	representative genome	1393	1393	Brevibacillus brevis	strain=NCTC2611	Complete Genome	ftp://ftp.ncbi.nlm.nih.gov/genomes/all/GCA/900/637/055/GCA_900637055.1_46837_E02
GCA_013267435.1	PRJNA231221	SAMN11056498	representative genome	1397	1397	Bacillus circulans	strain=FDAARGOS_783	Complete Genome	ftp://ftp.ncbi.nlm.nih.gov/genomes/all/GCA/013/267/435/GCA_013267435.1_ASM1326743v1
GCA_016724865.1	PRJNA231221	SAMN16357330	representative genome	1407	1407	Peribacillus psychrosaccharolyticus	strain=FDAARGOS_1161	Complete Genome	ftp://ftp.ncbi.nlm.nih.gov/genomes/all/GCA/016/724/865/GCA_016724865.1_ASM1672486v1
GCA_002982115.1	PRJNA376811	SAMN06447727	representative genome	1421	1421	Lysinibacillus sphaericus	strain=DSM 28	Complete Genome	ftp://ftp.ncbi.nlm.nih.gov/genomes/all/GCA/002/982/115/GCA_002982115.1_ASM298211v1
GCA_001700985.1	PRJNA330787	SAMN05416582	representative genome	1426	1426	Parageobacillus thermoglucosidasius	strain=NCIMB 11955	Complete Genome	ftp://ftp.ncbi.nlm.nih.gov/genomes/all/GCA/001/700/985/GCA_001700985.1_ASM170098v1
GCA_900478165.1	PRJEB6403	SAMEA4040590	representative genome	1467	1467	Lederbergia lentus	strain=NCTC4824	Complete Genome	ftp://ftp.ncbi.nlm.nih.gov/genomes/all/GCA/900/478/165/GCA_900478165.1_48290_A02
GCA_004379295.1	PRJNA526612	SAMN11104798	representative genome	1474	1474	Sporosarcina pasteurii	strain=BNCC 337394	Complete Genome	ftp://ftp.ncbi.nlm.nih.gov/genomes/all/GCA/004/379/295/GCA_004379295.1_ASM437929v1
GCA_001590685.1	PRJNA313115	SAMN04515682	representative genome	1476	1476	Sporosarcina psychrophila	strain=DSM 6497	Complete Genome	ftp://ftp.ncbi.nlm.nih.gov/genomes/all/GCA/001/590/685/GCA_001590685.1_ASM159068v1
GCA_001050115.1	PRJNA258357	SAMN03246763	representative genome	1479	1479	Bacillus smithii	strain=DSM 4216	Complete Genome	ftp://ftp.ncbi.nlm.nih.gov/genomes/all/GCA/001/050/115/GCA_001050115.1_ASM105011v1
GCA_001878675.1	PRJNA351727	SAMN05953463	representative genome	1482	1482	Virgibacillus halodenitrificans	strain=PDB-F2	Complete Genome	ftp://ftp.ncbi.nlm.nih.gov/genomes/all/GCA/001/878/675/GCA_001878675.1_ASM187867v1
GCA_003058345.1	PRJNA290487	SAMN03780372	representative genome	1491	1491	Clostridium botulinum	strain=DFPST0029	Complete Genome	ftp://ftp.ncbi.nlm.nih.gov/genomes/all/GCA/003/058/345/GCA_003058345.1_ASM305834v1
GCA_003315755.1	PRJNA478481	SAMN09518512	representative genome	1492	1492	Clostridium butyricum	strain=S-45-5	Complete Genome	ftp://ftp.ncbi.nlm.nih.gov/genomes/all/GCA/003/315/755/GCA_003315755.1_ASM331575v1
GCA_900187165.1	PRJEB6403	SAMEA4530647	representative genome	1494	1494	Clostridium cochlearium	strain=NCTC13027	Complete Genome	ftp://ftp.ncbi.nlm.nih.gov/genomes/all/GCA/900/187/165/GCA_900187165.1_52121_G02
GCA_002007885.1	PRJNA369458	SAMN06286529	representative genome	1496	1496	Clostridioides difficile	strain=BR81	Complete Genome	ftp://ftp.ncbi.nlm.nih.gov/genomes/all/GCA/002/007/885/GCA_002007885.1_ASM200788v1
GCA_002080475.1	PRJNA380994	SAMN06660676	representative genome	1497	1497	Clostridium formicaceticum	strain=DSM 92	Complete Genome	ftp://ftp.ncbi.nlm.nih.gov/genomes/all/GCA/002/080/475/GCA_002080475.1_ASM208047v1
GCA_901482605.1	PRJEB6403	SAMEA3919786	representative genome	1498	1498	Hathewaya histolytica	strain=NCTC503	Complete Genome	ftp://ftp.ncbi.nlm.nih.gov/genomes/all/GCA/901/482/605/GCA_901482605.1_45532_E01
GCA_001856695.1	PRJNA299496	SAMN04208905	representative genome	1501	1501	Clostridium pasteurianum	strain=M150B	Complete Genome	ftp://ftp.ncbi.nlm.nih.gov/genomes/all/GCA/001/856/695/GCA_001856695.1_ASM185669v1
GCA_003606265.1	PRJNA412368	SAMN07710202	representative genome	1504	1504	Clostridium septicum	strain=DSM 7534	Complete Genome	ftp://ftp.ncbi.nlm.nih.gov/genomes/all/GCA/003/606/265/GCA_003606265.1_ASM360626v1
GCA_002865995.1	PRJNA302050	SAMN04263499	representative genome	1505	1505	Paeniclostridium sordellii	strain=AM370	Complete Genome	ftp://ftp.ncbi.nlm.nih.gov/genomes/all/GCA/002/865/995/GCA_002865995.1_ASM286599v1
GCA_001020205.1	PRJNA285281	SAMN03742637	representative genome	1509	1509	Clostridium sporogenes	strain=DSM 795	Complete Genome	ftp://ftp.ncbi.nlm.nih.gov/genomes/all/GCA/001/020/205/GCA_001020205.1_ASM102020v1
GCA_000196455.1	PRJNA28575	SAMEA3138340	representative genome	1511	1511	Acetoanaerobium sticklandii	strain=DSM 519	Complete Genome	ftp://ftp.ncbi.nlm.nih.gov/genomes/all/GCA/000/196/455/GCA_000196455.1_ASM19645v1
GCA_001642655.1	PRJNA308866	SAMN04415495	representative genome	1519	1519	Clostridium tyrobutyricum	strain=KCTC 5387	Complete Genome	ftp://ftp.ncbi.nlm.nih.gov/genomes/all/GCA/001/642/655/GCA_001642655.1_ASM164265v1
GCA_012317185.1	PRJNA606345	SAMN14089795	representative genome	1522	1522	[Clostridium] innocuum	strain=ATCC 14501	Complete Genome	ftp://ftp.ncbi.nlm.nih.gov/genomes/all/GCA/012/317/185/GCA_012317185.1_ASM1231718v1
GCA_001874605.1	PRJNA330910	SAMN05430237	representative genome	1525	1525	Moorella thermoacetica	strain=DSM 103284	Complete Genome	ftp://ftp.ncbi.nlm.nih.gov/genomes/all/GCA/001/874/605/GCA_001874605.1_ASM187460v1
GCA_016728785.1	PRJNA231221	SAMN16357274	representative genome	1547	1547	Erysipelatoclostridium ramosum	strain=FDAARGOS_1105	Complete Genome	ftp://ftp.ncbi.nlm.nih.gov/genomes/all/GCA/016/728/785/GCA_016728785.1_ASM1672878v1
GCA_000968375.1	PRJNA265889	SAMN02721231	representative genome	1548	1548	Clostridium scatologenes	strain=ATCC 25775	Complete Genome	ftp://ftp.ncbi.nlm.nih.gov/genomes/all/GCA/000/968/375/GCA_000968375.1_ASM96837v1
GCA_001877035.1	PRJNA320887	SAMN04958870	representative genome	1552	238834	Clostridium estertheticum subsp. estertheticum	strain=DSM 8809	Complete Genome	ftp://ftp.ncbi.nlm.nih.gov/genomes/all/GCA/001/877/035/GCA_001877035.1_ASM187703v1
GCA_001991075.2	PRJNA301987	SAMN04262349	representative genome	1561	1561	Clostridium baratii	strain=CDC51267	Complete Genome	ftp://ftp.ncbi.nlm.nih.gov/genomes/all/GCA/001/991/075/GCA_001991075.2_ASM199107v2
GCA_002081995.1	PRJNA317479	SAMN04613821	representative genome	1571	1571	Sporosarcina ureae	strain=S204	Complete Genome	ftp://ftp.ncbi.nlm.nih.gov/genomes/all/GCA/002/081/995/GCA_002081995.1_ASM208199v1
GCA_900475625.1	PRJEB6403	SAMEA3919799	representative genome	1580	1580	Levilactobacillus brevis	strain=NCTC13768	Complete Genome	ftp://ftp.ncbi.nlm.nih.gov/genomes/all/GCA/900/475/625/GCA_900475625.1_45709_F01
GCA_004771075.1	PRJNA436478	SAMN08627292	representative genome	1583	1583	Weissella confusa	strain=VTT E-133279	Complete Genome	ftp://ftp.ncbi.nlm.nih.gov/genomes/all/GCA/004/771/075/GCA_004771075.1_ASM477107v1
GCA_002849915.1	PRJNA319465	SAMN04892856	representative genome	1587	1587	Lactobacillus helveticus	strain=FAM8627	Complete Genome	ftp://ftp.ncbi.nlm.nih.gov/genomes/all/GCA/002/849/915/GCA_002849915.1_ASM284991v1
GCA_009832765.1	PRJNA595831	SAMN13567894	representative genome	1588	1588	Lentilactobacillus hilgardii	strain=FLUB	Complete Genome	ftp://ftp.ncbi.nlm.nih.gov/genomes/all/GCA/009/832/765/GCA_009832765.1_ASM983276v1
GCA_003641185.1	PRJNA494616	SAMN10174879	representative genome	1589	1589	Lactiplantibacillus pentosus	strain=DSM 20314	Complete Genome	ftp://ftp.ncbi.nlm.nih.gov/genomes/all/GCA/003/641/185/GCA_003641185.1_ASM364118v1
GCA_003269405.1	PRJNA474785	SAMN09373895	representative genome	1590	1590	Lactiplantibacillus plantarum	strain=SK151	Complete Genome	ftp://ftp.ncbi.nlm.nih.gov/genomes/all/GCA/003/269/405/GCA_003269405.1_ASM326940v1
GCA_000019245.3	PRJNA28537	SAMN02603933	representative genome	1597	1597	Lacticaseibacillus paracasei	strain=Zhang	Complete Genome	ftp://ftp.ncbi.nlm.nih.gov/genomes/all/GCA/000/019/245/GCA_000019245.3_ASM1924v3
GCA_015377805.1	PRJNA579198	SAMN13106284	representative genome	1598	1598	Limosilactobacillus reuteri	strain=TK-F8A	Complete Genome	ftp://ftp.ncbi.nlm.nih.gov/genomes/all/GCA/015/377/805/GCA_015377805.1_ASM1537780v1
GCA_009676365.1	PRJNA588925	SAMN13258981	representative genome	1599	1599	Latilactobacillus sakei	strain=CBA3614	Complete Genome	ftp://ftp.ncbi.nlm.nih.gov/genomes/all/GCA/009/676/365/GCA_009676365.1_ASM967636v1
GCA_008831485.1	PRJNA566216	SAMN12784818	representative genome	1600	1600	Lactobacillus acetotolerans	strain=LA749	Complete Genome	ftp://ftp.ncbi.nlm.nih.gov/genomes/all/GCA/008/831/485/GCA_008831485.1_ASM883148v1
GCA_009933595.1	PRJNA596732	SAMN13634619	representative genome	1605	1605	Ligilactobacillus animalis	strain=P38	Complete Genome	ftp://ftp.ncbi.nlm.nih.gov/genomes/all/GCA/009/933/595/GCA_009933595.1_ASM993359v1
GCA_009496955.1	PRJNA566308	SAMN12785275	representative genome	1614	1614	Fructilactobacillus fructivorans	strain=LF543	Complete Genome	ftp://ftp.ncbi.nlm.nih.gov/genomes/all/GCA/009/496/955/GCA_009496955.1_ASM949695v1
GCA_009496975.1	PRJNA579432	SAMN13111568	representative genome	1625	1625	Fructilactobacillus sanfranciscensis	strain=LS451	Complete Genome	ftp://ftp.ncbi.nlm.nih.gov/genomes/all/GCA/009/496/975/GCA_009496975.1_ASM949697v1
GCA_014789145.1	PRJNA664658	SAMN16229483	representative genome	1629	1629	Weissella viridescens	strain=NJ100	Complete Genome	ftp://ftp.ncbi.nlm.nih.gov/genomes/all/GCA/014/789/145/GCA_014789145.1_ASM1478914v1
GCA_009362935.1	PRJNA566211	SAMN12784813	representative genome	1633	1633	Limosilactobacillus vaginalis	strain=LV515	Complete Genome	ftp://ftp.ncbi.nlm.nih.gov/genomes/all/GCA/009/362/935/GCA_009362935.1_ASM936293v1
GCA_900638015.1	PRJEB6403	SAMEA103980423	representative genome	1641	1641	Listeria grayi	strain=NCTC 10812	Complete Genome	ftp://ftp.ncbi.nlm.nih.gov/genomes/all/GCA/900/638/015/GCA_900638015.1_54984_A01
GCA_900187315.1	PRJEB6403	SAMEA4534872	representative genome	1643	1643	Listeria welshimeri	strain=NCTC11857	Complete Genome	ftp://ftp.ncbi.nlm.nih.gov/genomes/all/GCA/900/187/315/GCA_900187315.1_52087_C01
GCA_900637845.1	PRJEB6403	SAMEA48399418	representative genome	1648	1648	Erysipelothrix rhusiopathiae	strain=NCTC8163	Complete Genome	ftp://ftp.ncbi.nlm.nih.gov/genomes/all/GCA/900/637/845/GCA_900637845.1_52683_D03
GCA_016127855.1	PRJNA231221	SAMN16357206	representative genome	1655	1655	Actinomyces naeslundii	strain=FDAARGOS_1037	Complete Genome	ftp://ftp.ncbi.nlm.nih.gov/genomes/all/GCA/016/127/855/GCA_016127855.1_ASM1612785v1
GCA_900637975.1	PRJEB6403	SAMEA101153668	representative genome	1656	1656	Actinomyces viscosus	strain=NCTC10951	Complete Genome	ftp://ftp.ncbi.nlm.nih.gov/genomes/all/GCA/900/637/975/GCA_900637975.1_53550_F01
GCA_900637225.1	PRJEB6403	SAMEA4364212	representative genome	1659	1659	Actinomyces israelii	strain=NCTC12972	Complete Genome	ftp://ftp.ncbi.nlm.nih.gov/genomes/all/GCA/900/637/225/GCA_900637225.1_50279_H01
GCA_000612055.1	PRJNA241373	SAMN02689492	representative genome	1661	1661	Trueperella pyogenes	strain=TP6375	Complete Genome	ftp://ftp.ncbi.nlm.nih.gov/genomes/all/GCA/000/612/055/GCA_000612055.1_ASM61205v1
GCA_003030905.1	PRJNA445212	SAMN08770276	representative genome	1680	1680	Bifidobacterium adolescentis	strain=1-11	Complete Genome	ftp://ftp.ncbi.nlm.nih.gov/genomes/all/GCA/003/030/905/GCA_003030905.1_ASM303090v1
GCA_000737865.1	PRJNA239194	SAMN02666223	representative genome	1687	1687	Bifidobacterium coryneforme	strain=LMG18911	Complete Genome	ftp://ftp.ncbi.nlm.nih.gov/genomes/all/GCA/000/737/865/GCA_000737865.1_ASM73786v1
GCA_002282915.1	PRJNA391001	SAMN07357905	representative genome	1694	1694	Bifidobacterium pseudolongum	strain=UMB-MBP-01	Complete Genome	ftp://ftp.ncbi.nlm.nih.gov/genomes/all/GCA/002/282/915/GCA_002282915.1_ASM228291v1
GCA_902381765.1	PRJEB33885	SAMEA5851036	representative genome	1697	1697	Corynebacterium ammoniagenes		Complete Genome	ftp://ftp.ncbi.nlm.nih.gov/genomes/all/GCA/902/381/765/GCA_902381765.1_UHGG_MGYG-HGUT-01533
GCA_003999335.1	PRJNA421982	SAMN08162100	representative genome	1703	1703	Brevibacterium linens	strain=ATCC 19391	Complete Genome	ftp://ftp.ncbi.nlm.nih.gov/genomes/all/GCA/003/999/335/GCA_003999335.1_ASM399933v1
GCA_001941345.1	PRJNA242207	SAMN02996501	representative genome	1705	1705	Corynebacterium stationis	strain=622=DSM 20302	Complete Genome	ftp://ftp.ncbi.nlm.nih.gov/genomes/all/GCA/001/941/345/GCA_001941345.1_ASM194134v1
GCA_007362135.1	PRJNA554841	SAMN12284813	representative genome	1710	1710	Cellulosimicrobium cellulans	strain=NEB113	Complete Genome	ftp://ftp.ncbi.nlm.nih.gov/genomes/all/GCA/007/362/135/GCA_007362135.1_ASM736213v1
GCA_001457455.1	PRJEB6403	SAMEA2517360	representative genome	1717	1717	Corynebacterium diphtheriae	strain=NCTC11397	Complete Genome	ftp://ftp.ncbi.nlm.nih.gov/genomes/all/GCA/001/457/455/GCA_001457455.1_NCTC11397
GCA_900478035.1	PRJEB6403	SAMEA4030736	representative genome	1724	1724	Corynebacterium renale	strain=NCTC7448	Complete Genome	ftp://ftp.ncbi.nlm.nih.gov/genomes/all/GCA/900/478/035/GCA_900478035.1_47555_E02
GCA_003641245.1	PRJNA491202	SAMN10065701	representative genome	1725	1725	Corynebacterium xerosis	strain=GS 1	Complete Genome	ftp://ftp.ncbi.nlm.nih.gov/genomes/all/GCA/003/641/245/GCA_003641245.1_ASM364124v1
GCA_000807675.2	PRJNA270275	SAMN03265381	representative genome	1736	1736	Eubacterium limosum	strain=ATCC 8486	Complete Genome	ftp://ftp.ncbi.nlm.nih.gov/genomes/all/GCA/000/807/675/GCA_000807675.2_ASM80767v2
GCA_900087655.1	PRJEB14036	SAMEA3991644	representative genome	1744	1744	Propionibacterium freudenreichii		Complete Genome	ftp://ftp.ncbi.nlm.nih.gov/genomes/all/GCA/900/087/655/GCA_900087655.1_PFRJS14
GCA_001975205.1	PRJNA301197	SAMN04230715	representative genome	1748	1748	Acidipropionibacterium acidipropionici	strain=WSH1105	Complete Genome	ftp://ftp.ncbi.nlm.nih.gov/genomes/all/GCA/001/975/205/GCA_001975205.1_ASM197520v1
GCA_005890135.1	PRJNA543085	SAMN11653934	representative genome	1749	1749	Acidipropionibacterium jensenii	strain=FAM 19038	Complete Genome	ftp://ftp.ncbi.nlm.nih.gov/genomes/all/GCA/005/890/135/GCA_005890135.1_ASM589013v1
GCA_900637725.1	PRJEB6403	SAMEA4475699	representative genome	1750	1750	Arachnia propionica	strain=NCTC12967	Complete Genome	ftp://ftp.ncbi.nlm.nih.gov/genomes/all/GCA/900/637/725/GCA_900637725.1_52551_C01
GCA_001307545.1	PRJNA280545	SAMN03464915	representative genome	1766	1766	Mycolicibacterium fortuitum	strain=CT6	Complete Genome	ftp://ftp.ncbi.nlm.nih.gov/genomes/all/GCA/001/307/545/GCA_001307545.1_ASM130754v1
GCA_003253775.1	PRJNA470766	SAMN09104579	representative genome	1769	1769	Mycobacterium leprae	strain=MRHRU-235-G	Complete Genome	ftp://ftp.ncbi.nlm.nih.gov/genomes/all/GCA/003/253/775/GCA_003253775.1_ASM325377v1
GCA_001457595.1	PRJEB6403	SAMEA2517361	representative genome	1772	1772	Mycolicibacterium smegmatis	strain=NCTC8159	Complete Genome	ftp://ftp.ncbi.nlm.nih.gov/genomes/all/GCA/001/457/595/GCA_001457595.1_NCTC8159
GCA_010727945.1	PRJDB7717	SAMD00153177	representative genome	1775	1775	Mycobacterium cookii	strain=JCM 12404	Complete Genome	ftp://ftp.ncbi.nlm.nih.gov/genomes/all/GCA/010/727/945/GCA_010727945.1_ASM1072794v1
GCA_016745295.1	PRJNA630296	SAMN14832045	representative genome	1781	1781	Mycobacterium marinum	strain=MMA1	Complete Genome	ftp://ftp.ncbi.nlm.nih.gov/genomes/all/GCA/016/745/295/GCA_016745295.1_ASM1674529v1
GCA_010727605.1	PRJDB7717	SAMD00153175	representative genome	1784	1784	Mycobacterium simiae	strain=JCM 12377	Complete Genome	ftp://ftp.ncbi.nlm.nih.gov/genomes/all/GCA/010/727/605/GCA_010727605.1_ASM1072760v1
GCA_900187145.1	PRJEB6403	SAMEA4434518	representative genome	1788	1788	Mycolicibacter terrae	strain=NCTC10856	Complete Genome	ftp://ftp.ncbi.nlm.nih.gov/genomes/all/GCA/900/187/145/GCA_900187145.1_50818_H01
GCA_900637195.1	PRJEB6403	SAMEA4364210	representative genome	1791	1791	Mycolicibacterium aurum	strain=NCTC10437	Complete Genome	ftp://ftp.ncbi.nlm.nih.gov/genomes/all/GCA/900/637/195/GCA_900637195.1_50279_F01
GCA_900637205.1	PRJEB6403	SAMEA4364211	representative genome	1792	1792	Mycolicibacterium chitae	strain=NCTC10485	Complete Genome	ftp://ftp.ncbi.nlm.nih.gov/genomes/all/GCA/900/637/205/GCA_900637205.1_50279_G01
GCA_010726955.1	PRJDB7717	SAMD00153171	representative genome	1793	1793	Mycolicibacterium fallax	strain=JCM 6405	Complete Genome	ftp://ftp.ncbi.nlm.nih.gov/genomes/all/GCA/010/726/955/GCA_010726955.1_ASM1072695v1
GCA_010728925.1	PRJDB7717	SAMD00153182	representative genome	1794	1794	Mycolicibacterium gadium	strain=JCM 12688	Complete Genome	ftp://ftp.ncbi.nlm.nih.gov/genomes/all/GCA/010/728/925/GCA_010728925.1_ASM1072892v1
GCA_900187065.1	PRJEB6403	SAMEA4412656	representative genome	1797	1797	Mycolicibacterium thermoresistibile	strain=NCTC10409	Complete Genome	ftp://ftp.ncbi.nlm.nih.gov/genomes/all/GCA/900/187/065/GCA_900187065.1_50465_H02
GCA_010726245.1	PRJDB7717	SAMD00153166	representative genome	1799	1799	Mycolicibacterium aichiense	strain=JCM 6376	Complete Genome	ftp://ftp.ncbi.nlm.nih.gov/genomes/all/GCA/010/726/245/GCA_010726245.1_ASM1072624v1
GCA_007362295.1	PRJNA554850	SAMN12284987	representative genome	1823	1823	Nocardia otitidiscaviarum	strain=NEB252	Complete Genome	ftp://ftp.ncbi.nlm.nih.gov/genomes/all/GCA/007/362/295/GCA_007362295.1_ASM736229v1
GCA_900637185.1	PRJEB6403	SAMEA44528668	representative genome	1824	1824	Nocardia asteroides	strain=NCTC11293	Complete Genome	ftp://ftp.ncbi.nlm.nih.gov/genomes/all/GCA/900/637/185/GCA_900637185.1_49867_H01
GCA_900187265.1	PRJEB6403	SAMEA4535765	representative genome	1829	1829	Rhodococcus rhodochrous	strain=NCTC10210	Complete Genome	ftp://ftp.ncbi.nlm.nih.gov/genomes/all/GCA/900/187/265/GCA_900187265.1_52295_G01
GCA_003086595.1	PRJNA450724	SAMN08944468	representative genome	1830	1830	Rhodococcus ruber	strain=SD3	Complete Genome	ftp://ftp.ncbi.nlm.nih.gov/genomes/all/GCA/003/086/595/GCA_003086595.1_ASM308659v1
GCA_900187045.1	PRJEB6403	SAMEA4475696	representative genome	1863	1863	Dermatophilus congolensis	strain=NCTC13039	Complete Genome	ftp://ftp.ncbi.nlm.nih.gov/genomes/all/GCA/900/187/045/GCA_900187045.1_51485_B01
GCA_000359525.1	PRJNA180996	SAMN02603310	representative genome	1886	1886	Streptomyces albidoflavus	strain=J1074	Complete Genome	ftp://ftp.ncbi.nlm.nih.gov/genomes/all/GCA/000/359/525/GCA_000359525.1_ASM35952v1
GCA_003330865.1	PRJNA436062	SAMN08612569	representative genome	1893	1893	Streptomyces atratus	strain=SCSIO_ZH16	Complete Genome	ftp://ftp.ncbi.nlm.nih.gov/genomes/all/GCA/003/330/865/GCA_003330865.1_ASM333086v1
GCA_015767775.1	PRJNA679926	SAMN16862539	representative genome	1901	1901	Streptomyces clavuligerus	strain=F1D7	Complete Genome	ftp://ftp.ncbi.nlm.nih.gov/genomes/all/GCA/015/767/775/GCA_015767775.1_ASM1576777v1
GCA_003344445.1	PRJNA335896	SAMN05466746	representative genome	1915	1915	Streptomyces lincolnensis	strain=LC-G	Complete Genome	ftp://ftp.ncbi.nlm.nih.gov/genomes/all/GCA/003/344/445/GCA_003344445.1_ASM334444v1
GCA_008704655.1	PRJNA412292	SAMN07709107	representative genome	1927	1927	Streptomyces rimosus	strain=ATCC 10970	Complete Genome	ftp://ftp.ncbi.nlm.nih.gov/genomes/all/GCA/008/704/655/GCA_008704655.1_ASM870465v1
GCA_002082175.1	PRJNA374467	SAMN06323808	representative genome	1935	1935	Streptomyces violaceoruber	strain=S21	Complete Genome	ftp://ftp.ncbi.nlm.nih.gov/genomes/all/GCA/002/082/175/GCA_002082175.1_ASM208217v1
GCA_008704935.1	PRJNA412292	SAMN07709103	representative genome	1960	1960	Streptomyces vinaceus	strain=ATCC 27476	Complete Genome	ftp://ftp.ncbi.nlm.nih.gov/genomes/all/GCA/008/704/935/GCA_008704935.1_ASM870493v1
GCA_008704495.1	PRJNA412292	SAMN07709093	representative genome	1967	1967	Streptomyces kanamyceticus	strain=ATCC 12853	Complete Genome	ftp://ftp.ncbi.nlm.nih.gov/genomes/all/GCA/008/704/495/GCA_008704495.1_ASM870449v1
GCA_008704715.1	PRJNA412292	SAMN07709106	representative genome	1969	1969	Streptomyces chartreusis	strain=ATCC 14922	Complete Genome	ftp://ftp.ncbi.nlm.nih.gov/genomes/all/GCA/008/704/715/GCA_008704715.1_ASM870471v1
GCA_016917755.1	PRJNA695034	SAMN17611880	representative genome	1971	1971	Streptomyces noursei	strain=A-2-1	Complete Genome	ftp://ftp.ncbi.nlm.nih.gov/genomes/all/GCA/016/917/755/GCA_016917755.1_ASM1691775v1
GCA_900638215.1	PRJEB6403	SAMEA104167184	representative genome	2014	2014	Nocardiopsis dassonvillei	strain=NCTC10488	Complete Genome	ftp://ftp.ncbi.nlm.nih.gov/genomes/all/GCA/900/638/215/GCA_900638215.1_56553_A01
GCA_005886755.1	PRJNA534300	SAMN11483338	representative genome	2026	2026	Thermoactinomyces vulgaris	strain=2H	Complete Genome	ftp://ftp.ncbi.nlm.nih.gov/genomes/all/GCA/005/886/755/GCA_005886755.1_ASM588675v1
GCA_001509405.1	PRJNA284384	SAMN03701813	representative genome	2041	2041	Aeromicrobium erythreum	strain=AR18	Complete Genome	ftp://ftp.ncbi.nlm.nih.gov/genomes/all/GCA/001/509/405/GCA_001509405.1_ASM150940v1
GCA_000785495.1	PRJNA259593	SAMN03009415	representative genome	2045	2045	Pimelobacter simplex	strain=VKM Ac-2033D	Complete Genome	ftp://ftp.ncbi.nlm.nih.gov/genomes/all/GCA/000/785/495/GCA_000785495.1_ASM78549v1
GCA_003945385.1	PRJDB7192	SAMD00129985	representative genome	2074	2074	Pseudonocardia autotrophica	strain=NBRC 12743	Complete Genome	ftp://ftp.ncbi.nlm.nih.gov/genomes/all/GCA/003/945/385/GCA_003945385.1_ASM394538v1
GCA_001547975.1	PRJDB3222	SAMD00020876	representative genome	2094	2094	Mycoplasma arginini	strain=HAZ145_1	Complete Genome	ftp://ftp.ncbi.nlm.nih.gov/genomes/all/GCA/001/547/975/GCA_001547975.1_ASM154797v1
GCA_013367895.1	PRJNA429440	SAMN15042589	representative genome	2098	2098	Mycoplasma hominis	strain=A136	Complete Genome	ftp://ftp.ncbi.nlm.nih.gov/genomes/all/GCA/013/367/895/GCA_013367895.1_ASM1336789v1
GCA_013393745.1	PRJNA454538	SAMN09010075	representative genome	2109	2109	Mycoplasma synoviae	strain=86079/7NS	Complete Genome	ftp://ftp.ncbi.nlm.nih.gov/genomes/all/GCA/013/393/745/GCA_013393745.1_ASM1339374v1
GCA_900660715.1	PRJEB6403	SAMEA104224774	representative genome	2111	2111	Mycoplasma arthritidis	strain=NCTC10162	Complete Genome	ftp://ftp.ncbi.nlm.nih.gov/genomes/all/GCA/900/660/715/GCA_900660715.1_57675_H02-3
GCA_900660525.1	PRJEB6403	SAMEA4434524	representative genome	2112	2112	Mycoplasma bovigenitalium	strain=NCTC10122	Complete Genome	ftp://ftp.ncbi.nlm.nih.gov/genomes/all/GCA/900/660/525/GCA_900660525.1_50861_G01-3
GCA_003925935.1	PRJDB1456	SAMD00136561	representative genome	2113	2113	Mycoplasma californicum	strain=HAZ106_1	Complete Genome	ftp://ftp.ncbi.nlm.nih.gov/genomes/all/GCA/003/925/935/GCA_003925935.1_ASM392593v1
GCA_900660615.1	PRJEB6403	SAMEA4412702	representative genome	2116	2116	Mycoplasma iowae	strain=NCTC10185	Complete Genome	ftp://ftp.ncbi.nlm.nih.gov/genomes/all/GCA/900/660/615/GCA_900660615.1_51670_F01-3
GCA_900660485.1	PRJEB6403	SAMEA4412700	representative genome	2120	2120	Mycoplasma neurolyticum	strain=NCTC10166	Complete Genome	ftp://ftp.ncbi.nlm.nih.gov/genomes/all/GCA/900/660/485/GCA_900660485.1_50648_E01-3
GCA_900476175.1	PRJEB6403	SAMEA4412699	representative genome	2123	2123	Mycoplasma putrefaciens	strain=NCTC10155	Complete Genome	ftp://ftp.ncbi.nlm.nih.gov/genomes/all/GCA/900/476/175/GCA_900476175.1_50648_D01
GCA_900660445.2	PRJEB6403	SAMEA4412694	representative genome	2124	2124	Mycoplasma salivarium	strain=NCTC10113	Complete Genome	ftp://ftp.ncbi.nlm.nih.gov/genomes/all/GCA/900/660/445/GCA_900660445.2_GCA_900660445
GCA_001886855.1	PRJNA296877	SAMN04110376	representative genome	2133	2133	Spiroplasma citri	strain=R8-A2	Complete Genome	ftp://ftp.ncbi.nlm.nih.gov/genomes/all/GCA/001/886/855/GCA_001886855.1_ASM188685v1
GCA_002795265.1	PRJNA253644	SAMN07540836	representative genome	2139	2139	Spiroplasma clarkii	strain=CN-5	Complete Genome	ftp://ftp.ncbi.nlm.nih.gov/genomes/all/GCA/002/795/265/GCA_002795265.1_ASM279526v1
GCA_004379335.1	PRJNA253648	SAMN11157588	representative genome	2143	2143	Spiroplasma gladiatoris	strain=TG-1	Complete Genome	ftp://ftp.ncbi.nlm.nih.gov/genomes/all/GCA/004/379/335/GCA_004379335.1_ASM437933v1
GCA_002749675.1	PRJNA415956	SAMN07838951	representative genome	2149	2149	Mesoplasma entomophilum	strain=TAC	Complete Genome	ftp://ftp.ncbi.nlm.nih.gov/genomes/all/GCA/002/749/675/GCA_002749675.1_ASM274967v1
GCA_000763575.1	PRJNA257042	SAMN02947172	representative genome	2325	2325	Thermoanaerobacter kivui	strain=DSM 2030; LKT-1	Complete Genome	ftp://ftp.ncbi.nlm.nih.gov/genomes/all/GCA/000/763/575/GCA_000763575.1_ASM76357v1
GCA_007641255.1	PRJNA523110	SAMN10963686	representative genome	2377	2377	Sporomusa termitida	strain=DSM 4440	Complete Genome	ftp://ftp.ncbi.nlm.nih.gov/genomes/all/GCA/007/641/255/GCA_007641255.1_ASM764125v1
GCA_000767275.3	PRJNA263006	SAMN03097205	representative genome	2423	2423	Fervidobacterium islandicum	strain=AW-1	Complete Genome	ftp://ftp.ncbi.nlm.nih.gov/genomes/all/GCA/000/767/275/GCA_000767275.3_ASM76727v3
GCA_002983865.1	PRJNA231221	SAMN06173322	representative genome	2434	2434	Roseobacter denitrificans	strain=FDAARGOS_309	Complete Genome	ftp://ftp.ncbi.nlm.nih.gov/genomes/all/GCA/002/983/865/GCA_002983865.1_ASM298386v1
GCA_900637305.1	PRJEB6403	SAMEA4412685	representative genome	2718	2718	Cardiobacterium hominis	strain=NCTC10426	Complete Genome	ftp://ftp.ncbi.nlm.nih.gov/genomes/all/GCA/900/637/305/GCA_900637305.1_50618_F02
GCA_001703555.1	PRJNA336488	SAMN05511624	representative genome	2748	2748	Carnobacterium divergens	strain=TMW 2.1579	Complete Genome	ftp://ftp.ncbi.nlm.nih.gov/genomes/all/GCA/001/703/555/GCA_001703555.1_ASM170355v1
GCA_002442515.1	PRJNA407213	SAMN07682203	representative genome	2756	2756	Brochothrix thermosphacta	strain=BII	Complete Genome	ftp://ftp.ncbi.nlm.nih.gov/genomes/all/GCA/002/442/515/GCA_002442515.1_ASM244251v1
GCA_000317615.1	PRJNA158703	SAMN02261331	representative genome	13035	292566	Dactylococcopsis salina PCC 8305	strain=PCC 8305	Complete Genome	ftp://ftp.ncbi.nlm.nih.gov/genomes/all/GCA/000/317/615/GCA_000317615.1_ASM31761v1
GCA_002346025.1	PRJNA264186	SAMN03121649	representative genome	13373	13373	Burkholderia mallei	strain=Turkey2	Complete Genome	ftp://ftp.ncbi.nlm.nih.gov/genomes/all/GCA/002/346/025/GCA_002346025.1_ASM234602v1
GCA_003314795.2	PRJNA478628	SAMN09521592	representative genome	13689	13689	Sphingomonas paucimobilis	strain=AIMST S2	Complete Genome	ftp://ftp.ncbi.nlm.nih.gov/genomes/all/GCA/003/314/795/GCA_003314795.2_ASM331479v2
GCA_003952825.1	PRJNA420744	SAMN08116046	representative genome	28026	28026	Bifidobacterium pseudocatenulatum	strain=12	Complete Genome	ftp://ftp.ncbi.nlm.nih.gov/genomes/all/GCA/003/952/825/GCA_003952825.1_ASM395282v1
GCA_001941465.1	PRJNA242338	SAMN02996497	representative genome	28028	28028	Corynebacterium flavescens	strain=OJ8	Complete Genome	ftp://ftp.ncbi.nlm.nih.gov/genomes/all/GCA/001/941/465/GCA_001941465.1_ASM194146v1
GCA_000724775.3	PRJNA253769	SAMN02892976	representative genome	28031	28031	Lysinibacillus fusiformis	strain=RB-21	Complete Genome	ftp://ftp.ncbi.nlm.nih.gov/genomes/all/GCA/000/724/775/GCA_000724775.3_ASM72477v3
GCA_001558775.1	PRJNA231221	SAMN03996285	representative genome	28035	28035	Staphylococcus lugdunensis	strain=FDAARGOS_141	Complete Genome	ftp://ftp.ncbi.nlm.nih.gov/genomes/all/GCA/001/558/775/GCA_001558775.1_ASM155877v1
GCA_010729895.1	PRJDB7717	SAMD00153189	representative genome	28047	28047	Mycolicibacterium confluentis	strain=JCM 13671	Complete Genome	ftp://ftp.ncbi.nlm.nih.gov/genomes/all/GCA/010/729/895/GCA_010729895.1_ASM1072989v1
GCA_002848365.2	PRJNA384907	SAMN06853936	representative genome	28087	28087	Legionella sainthelensi	strain=LA01-117	Complete Genome	ftp://ftp.ncbi.nlm.nih.gov/genomes/all/GCA/002/848/365/GCA_002848365.2_ASM284836v2
GCA_900638685.1	PRJEB6403	SAMEA104338429	representative genome	28091	28091	Neisseria weaveri	strain=NCTC12742	Complete Genome	ftp://ftp.ncbi.nlm.nih.gov/genomes/all/GCA/900/638/685/GCA_900638685.1_58882_C02
GCA_014189455.1	PRJNA329489	SAMN14403981	representative genome	28104	28104	Mesorhizobium huakuii	strain=583	Complete Genome	ftp://ftp.ncbi.nlm.nih.gov/genomes/all/GCA/014/189/455/GCA_014189455.1_ASM1418945v1
GCA_002221505.1	PRJNA196219	SAMN03380226	representative genome	28109	28109	Pseudoalteromonas nigrifaciens	strain=KMM 661	Complete Genome	ftp://ftp.ncbi.nlm.nih.gov/genomes/all/GCA/002/221/505/GCA_002221505.1_ASM222150v1
GCA_002998535.1	PRJNA282954	SAMN08439035	representative genome	28113	28113	Bacteroides heparinolyticus	strain=F0111	Complete Genome	ftp://ftp.ncbi.nlm.nih.gov/genomes/all/GCA/002/998/535/GCA_002998535.1_ASM299853v1
GCA_001314995.1	PRJNA289334	SAMN03852683	representative genome	28116	28116	Bacteroides ovatus	strain=ATCC 8483	Complete Genome	ftp://ftp.ncbi.nlm.nih.gov/genomes/all/GCA/001/314/995/GCA_001314995.1_ASM131499v1
GCA_900187175.1	PRJEB6403	SAMEA44545918	representative genome	28118	28118	Odoribacter splanchnicus	strain=NCTC10825	Complete Genome	ftp://ftp.ncbi.nlm.nih.gov/genomes/all/GCA/900/187/175/GCA_900187175.1_51342_A02
GCA_002998435.1	PRJNA282954	SAMN08472433	representative genome	28119	28119	Bacteroides zoogleoformans	strain=ATCC 33285	Complete Genome	ftp://ftp.ncbi.nlm.nih.gov/genomes/all/GCA/002/998/435/GCA_002998435.1_ASM299843v1
GCA_002763715.1	PRJNA416391	SAMN07955952	representative genome	28131	28131	Prevotella intermedia	strain=KCOM 1949	Complete Genome	ftp://ftp.ncbi.nlm.nih.gov/genomes/all/GCA/002/763/715/GCA_002763715.1_ASM276371v1
GCA_900637655.1	PRJEB6403	SAMEA4535752	representative genome	28135	28135	Prevotella oris	strain=NCTC13071	Complete Genome	ftp://ftp.ncbi.nlm.nih.gov/genomes/all/GCA/900/637/655/GCA_900637655.1_52295_B01
GCA_003516125.3	PRJNA399551	SAMN07540307	representative genome	28141	28141	Cronobacter sakazakii	strain=CS-931	Complete Genome	ftp://ftp.ncbi.nlm.nih.gov/genomes/all/GCA/003/516/125/GCA_003516125.3_ASM351612v3
GCA_009763765.1	PRJNA266293	SAMN12648266	representative genome	28172	28172	Vibrio metschnikovii	strain=9502-00	Complete Genome	ftp://ftp.ncbi.nlm.nih.gov/genomes/all/GCA/009/763/765/GCA_009763765.1_ASM976376v1
GCA_006874765.1	PRJNA545906	SAMN11936708	representative genome	28184	28184	Leptospira weilii	strain=CUDO6	Complete Genome	ftp://ftp.ncbi.nlm.nih.gov/genomes/all/GCA/006/874/765/GCA_006874765.1_ASM687476v1
GCA_002302655.1	PRJNA369395	SAMN06289144	representative genome	28188	28188	Capnocytophaga canimorsus	strain=H3936	Complete Genome	ftp://ftp.ncbi.nlm.nih.gov/genomes/all/GCA/002/302/655/GCA_002302655.1_ASM230265v1
GCA_002302475.1	PRJNA369395	SAMN06754876	representative genome	28189	28189	Capnocytophaga cynodegmi	strain=G7591	Complete Genome	ftp://ftp.ncbi.nlm.nih.gov/genomes/all/GCA/002/302/475/GCA_002302475.1_ASM230247v1
GCA_900475915.1	PRJEB6403	SAMEA4030753	representative genome	28264	28264	Arcanobacterium haemolyticum	strain=NCTC8452	Complete Genome	ftp://ftp.ncbi.nlm.nih.gov/genomes/all/GCA/900/475/915/GCA_900475915.1_48128_H02
GCA_005221305.1	PRJNA533546	SAMN11461056	representative genome	28449	28449	Neisseria subflava	strain=ATCC 49275	Complete Genome	ftp://ftp.ncbi.nlm.nih.gov/genomes/all/GCA/005/221/305/GCA_005221305.1_ASM522130v1
GCA_000756125.1	PRJNA244417	SAMN02866341	representative genome	28450	28450	Burkholderia pseudomallei	strain=Mahidol-1106a	Complete Genome	ftp://ftp.ncbi.nlm.nih.gov/genomes/all/GCA/000/756/125/GCA_000756125.1_ASM75612v1
GCA_013340845.1	PRJDB8698	SAMD00183296	representative genome	28885	28885	Hydrogenovibrio marinus	strain=MH-110	Complete Genome	ftp://ftp.ncbi.nlm.nih.gov/genomes/all/GCA/013/340/845/GCA_013340845.1_ASM1334084v1
GCA_008704555.1	PRJNA412292	SAMN07709090	representative genome	28894	28894	Streptomyces nitrosporeus	strain=ATCC 12769	Complete Genome	ftp://ftp.ncbi.nlm.nih.gov/genomes/all/GCA/008/704/555/GCA_008704555.1_ASM870455v1
GCA_002080395.1	PRJNA284977	SAMN03737972	representative genome	28898	28898	Campylobacter helveticus	strain=ATCC 51209	Complete Genome	ftp://ftp.ncbi.nlm.nih.gov/genomes/all/GCA/002/080/395/GCA_002080395.1_ASM208039v1
GCA_010729485.1	PRJDB7717	SAMD00153186	representative genome	29314	29314	Mycolicibacter hiberniae	strain=JCM 13571	Complete Genome	ftp://ftp.ncbi.nlm.nih.gov/genomes/all/GCA/010/729/485/GCA_010729485.1_ASM1072948v1
GCA_002074155.1	PRJNA302051	SAMN04263500	representative genome	29341	29341	Clostridium argentinense	strain=89G	Complete Genome	ftp://ftp.ncbi.nlm.nih.gov/genomes/all/GCA/002/074/155/GCA_002074155.1_ASM207415v1
GCA_016028295.1	PRJNA231221	SAMN13450412	representative genome	29379	29379	Staphylococcus auricularis	strain=FDAARGOS_882	Complete Genome	ftp://ftp.ncbi.nlm.nih.gov/genomes/all/GCA/016/028/295/GCA_016028295.1_ASM1602829v1
GCA_003966625.1	PRJDB6943	SAMD00115875	representative genome	29380	29380	Staphylococcus caprae	strain=JMUB898	Complete Genome	ftp://ftp.ncbi.nlm.nih.gov/genomes/all/GCA/003/966/625/GCA_003966625.1_ASM396662v1
GCA_900635295.1	PRJEB6403	SAMEA3500269	representative genome	29385	29385	Staphylococcus saprophyticus	strain=NCTC7666	Complete Genome	ftp://ftp.ncbi.nlm.nih.gov/genomes/all/GCA/900/635/295/GCA_900635295.1_40853_E01
GCA_009730315.1	PRJNA231221	SAMN11056456	representative genome	29391	29391	Gemella morbillorum	strain=FDAARGOS_741	Complete Genome	ftp://ftp.ncbi.nlm.nih.gov/genomes/all/GCA/009/730/315/GCA_009730315.1_ASM973031v1
GCA_003323815.1	PRJNA480180	SAMN09630388	representative genome	29430	29430	Acinetobacter haemolyticus	strain=HW-2A	Complete Genome	ftp://ftp.ncbi.nlm.nih.gov/genomes/all/GCA/003/323/815/GCA_003323815.1_ASM332381v1
GCA_001636015.1	PRJNA280058	SAMN03455375	representative genome	29433	29433	Moraxella ovis	strain=199/55	Complete Genome	ftp://ftp.ncbi.nlm.nih.gov/genomes/all/GCA/001/636/015/GCA_001636015.1_ASM163601v1
GCA_009931595.1	PRJNA575611	SAMN12905433	representative genome	29447	29447	Xanthomonas albilineans	strain=Xa-FJ1	Complete Genome	ftp://ftp.ncbi.nlm.nih.gov/genomes/all/GCA/009/931/595/GCA_009931595.1_ASM993159v1
GCA_002119845.1	PRJNA383588	SAMN06767430	representative genome	29449	29449	Rhizobium etli	strain=NXC12	Complete Genome	ftp://ftp.ncbi.nlm.nih.gov/genomes/all/GCA/002/119/845/GCA_002119845.1_ASM211984v1
GCA_902810435.1	PRJEB36442	SAMEA6589604	representative genome	29466	29466	Veillonella parvula	strain=SKV38	Complete Genome	ftp://ftp.ncbi.nlm.nih.gov/genomes/all/GCA/902/810/435/GCA_902810435.1_SKV38
GCA_000740965.1	PRJNA252906	SAMN02983234	representative genome	29471	29471	Pectobacterium atrosepticum	strain=21A	Complete Genome	ftp://ftp.ncbi.nlm.nih.gov/genomes/all/GCA/000/740/965/GCA_000740965.1_ASM74096v1
GCA_000834455.1	PRJNA240109	SAMN03144976	representative genome	29485	29485	Yersinia rohdei	strain=YRA	Complete Genome	ftp://ftp.ncbi.nlm.nih.gov/genomes/all/GCA/000/834/455/GCA_000834455.1_ASM83445v1
GCA_000964565.1	PRJNA278621	SAMN03421018	representative genome	29486	29486	Yersinia ruckeri	strain=Big Creek 74	Complete Genome	ftp://ftp.ncbi.nlm.nih.gov/genomes/all/GCA/000/964/565/GCA_000964565.1_ASM96456v1
GCA_006364355.1	PRJNA231221	SAMN11056492	representative genome	29494	29494	Vibrio furnissii	strain=FDAARGOS_777	Complete Genome	ftp://ftp.ncbi.nlm.nih.gov/genomes/all/GCA/006/364/355/GCA_006364355.1_ASM636435v1
GCA_003814405.1	PRJNA449832	SAMN08918487	representative genome	29519	29519	Borreliella garinii	strain=20047	Complete Genome	ftp://ftp.ncbi.nlm.nih.gov/genomes/all/GCA/003/814/405/GCA_003814405.1_ASM381440v1
GCA_900660745.1	PRJEB6403	SAMEA104224787	representative genome	29552	29552	Acholeplasma axanthum	strain=NCTC10138	Complete Genome	ftp://ftp.ncbi.nlm.nih.gov/genomes/all/GCA/900/660/745/GCA_900660745.1_57728_G01-3
GCA_900660515.1	PRJEB6403	SAMEA4412696	representative genome	29553	29553	Mycoplasma bovirhinis	strain=NCTC10118	Complete Genome	ftp://ftp.ncbi.nlm.nih.gov/genomes/all/GCA/900/660/515/GCA_900660515.1_50766_E01-3
GCA_000828855.1	PRJDB3071	SAMD00019276	representative genome	29554	29554	Mycoplasma canadense	strain=HAZ360_1	Complete Genome	ftp://ftp.ncbi.nlm.nih.gov/genomes/all/GCA/000/828/855/GCA_000828855.1_ASM82885v1
GCA_000988065.1	PRJNA282829	SAMN03580089	representative genome	29555	29555	Mycoplasma canis	strain=LV	Complete Genome	ftp://ftp.ncbi.nlm.nih.gov/genomes/all/GCA/000/988/065/GCA_000988065.1_ASM98806v1
GCA_900660495.1	PRJEB6403	SAMEA4412701	representative genome	29556	29556	Mycoplasma gallinaceum	strain=NCTC10183	Complete Genome	ftp://ftp.ncbi.nlm.nih.gov/genomes/all/GCA/900/660/495/GCA_900660495.1_50648_F01-3
GCA_002214445.1	PRJNA252577	SAMN02851526	representative genome	29559	29559	Mycoplasma hyosynoviae	strain=M60	Complete Genome	ftp://ftp.ncbi.nlm.nih.gov/genomes/all/GCA/002/214/445/GCA_002214445.1_ASM221444v1
GCA_900660695.1	PRJEB6403	SAMEA104210790	representative genome	29561	29561	Mycoplasma meleagridis	strain=NCTC10153	Complete Genome	ftp://ftp.ncbi.nlm.nih.gov/genomes/all/GCA/900/660/695/GCA_900660695.1_57612_E01-3
GCA_002288025.1	PRJNA384636	SAMN06843504	representative genome	29575	29575	Taylorella equigenitalis	strain=92-0972	Complete Genome	ftp://ftp.ncbi.nlm.nih.gov/genomes/all/GCA/002/288/025/GCA_002288025.1_ASM228802v1
GCA_013372045.1	PRJNA605963	SAMN14082727	representative genome	29581	29581	Janthinobacterium lividum	strain=EIF1	Complete Genome	ftp://ftp.ncbi.nlm.nih.gov/genomes/all/GCA/013/372/045/GCA_013372045.1_ASM1337204v1
GCA_000943515.2	PRJNA271322	SAMN03273949	representative genome	31958	31958	Amycolatopsis orientalis	strain=B-37	Complete Genome	ftp://ftp.ncbi.nlm.nih.gov/genomes/all/GCA/000/943/515/GCA_000943515.2_ASM94351v2
GCA_013267375.1	PRJNA231221	SAMN11056503	representative genome	32002	32002	Achromobacter denitrificans	strain=FDAARGOS_788	Complete Genome	ftp://ftp.ncbi.nlm.nih.gov/genomes/all/GCA/013/267/375/GCA_013267375.1_ASM1326737v1
GCA_900186975.1	PRJEB6403	SAMEA4412665	representative genome	33011	33011	Cutibacterium granulosum	strain=NCTC11865	Complete Genome	ftp://ftp.ncbi.nlm.nih.gov/genomes/all/GCA/900/186/975/GCA_900186975.1_50569_F01
GCA_009739655.1	PRJNA504046	SAMN10388396	representative genome	33013	28447	Clavibacter michiganensis subsp. michiganensis	strain=UF1	Complete Genome	ftp://ftp.ncbi.nlm.nih.gov/genomes/all/GCA/009/739/655/GCA_009739655.1_ASM973965v1
GCA_003945365.1	PRJDB7520	SAMD00143386	representative genome	33025	33025	Phascolarctobacterium faecium	strain=JCM 30894	Complete Genome	ftp://ftp.ncbi.nlm.nih.gov/genomes/all/GCA/003/945/365/GCA_003945365.1_PFJ30894_01
GCA_016127715.1	PRJNA231221	SAMN16357243	representative genome	33028	33028	Staphylococcus saccharolyticus	strain=FDAARGOS_1074	Complete Genome	ftp://ftp.ncbi.nlm.nih.gov/genomes/all/GCA/016/127/715/GCA_016127715.1_ASM1612771v1
GCA_000800295.1	PRJNA264589	SAMN03135876	representative genome	33033	33033	Parvimonas micra	strain=KCOM 1535; ChDC B708	Complete Genome	ftp://ftp.ncbi.nlm.nih.gov/genomes/all/GCA/000/800/295/GCA_000800295.1_ASM80029v1
GCA_014131715.1	PRJNA531376	SAMN11357168	representative genome	33035	33035	Blautia producta	strain=DSM 2950	Complete Genome	ftp://ftp.ncbi.nlm.nih.gov/genomes/all/GCA/014/131/715/GCA_014131715.1_ASM1413171v1
GCA_016127475.1	PRJNA231221	SAMN16357157	representative genome	33037	33037	Anaerococcus vaginalis	strain=FDAARGOS_988	Complete Genome	ftp://ftp.ncbi.nlm.nih.gov/genomes/all/GCA/016/127/475/GCA_016127475.1_ASM1612747v1
GCA_900638635.1	PRJEB6403	SAMEA104307705	representative genome	33047	33047	Bartonella vinsonii	strain=NCTC12905	Complete Genome	ftp://ftp.ncbi.nlm.nih.gov/genomes/all/GCA/900/638/635/GCA_900638635.1_58174_G01
GCA_001314325.1	PRJNA260764	SAMN03031197	representative genome	33050	33050	Sphingopyxis macrogoltabida	strain=203	Complete Genome	ftp://ftp.ncbi.nlm.nih.gov/genomes/all/GCA/001/314/325/GCA_001314325.1_ASM131432v1
GCA_001650235.3	PRJNA318365	SAMN04849265	representative genome	33059	33059	Acidithiobacillus caldus	strain=MTH-04	Complete Genome	ftp://ftp.ncbi.nlm.nih.gov/genomes/all/GCA/001/650/235/GCA_001650235.3_ASM165023v3
GCA_003610015.1	PRJDB7364	SAMD00136070	representative genome	33074	33074	Zymobacter palmae	strain=IAM14233	Complete Genome	ftp://ftp.ncbi.nlm.nih.gov/genomes/all/GCA/003/610/015/GCA_003610015.1_ASM361001v1
GCA_004011095.1	PRJNA429250	SAMN08328451	representative genome	33887	33887	Rathayibacter rathayi	strain=DSM 7485	Complete Genome	ftp://ftp.ncbi.nlm.nih.gov/genomes/all/GCA/004/011/095/GCA_004011095.1_ASM401109v1
GCA_001641005.1	PRJNA319877	SAMN04910036	representative genome	33888	33888	Rathayibacter tritici	strain=NCPPB 1953	Complete Genome	ftp://ftp.ncbi.nlm.nih.gov/genomes/all/GCA/001/641/005/GCA_001641005.1_ASM164100v1
GCA_016027415.1	PRJNA231221	SAMN13450432	representative genome	33889	33889	Brevibacterium casei	strain=FDAARGOS_902	Complete Genome	ftp://ftp.ncbi.nlm.nih.gov/genomes/all/GCA/016/027/415/GCA_016027415.1_ASM1602741v1
GCA_008704575.1	PRJNA412292	SAMN07709089	representative genome	33899	33899	Streptomyces galilaeus	strain=ATCC 14969	Complete Genome	ftp://ftp.ncbi.nlm.nih.gov/genomes/all/GCA/008/704/575/GCA_008704575.1_ASM870457v1
GCA_009936335.1	PRJDB9149	SAMD00199257	representative genome	33923	33923	Mycoplasma felis	strain=Myco-2	Complete Genome	ftp://ftp.ncbi.nlm.nih.gov/genomes/all/GCA/009/936/335/GCA_009936335.1_ASM993633v1
GCA_002250055.1	PRJNA357928	SAMN06162173	representative genome	33932	33932	Bacillus cohnii	strain=DSM 6307	Complete Genome	ftp://ftp.ncbi.nlm.nih.gov/genomes/all/GCA/002/250/055/GCA_002250055.1_ASM225005v1
GCA_002243625.1	PRJNA348652	SAMN05913071	representative genome	33936	33936	Aeribacillus pallidus	strain=KCTC3564	Complete Genome	ftp://ftp.ncbi.nlm.nih.gov/genomes/all/GCA/002/243/625/GCA_002243625.1_ASM224362v1
GCA_002243665.1	PRJNA353561	SAMN06016323	representative genome	33938	33938	Geobacillus thermocatenulatus	strain=KCTC 3921	Complete Genome	ftp://ftp.ncbi.nlm.nih.gov/genomes/all/GCA/002/243/665/GCA_002243665.1_ASM224366v1
GCA_014679145.1	PRJNA662697	SAMN06347032	representative genome	33941	33941	Geobacillus thermoleovorans	strain=SURF-48B	Complete Genome	ftp://ftp.ncbi.nlm.nih.gov/genomes/all/GCA/014/679/145/GCA_014679145.1_ASM1467914v1
GCA_009739535.1	PRJNA475199	SAMN09381536	representative genome	33962	33962	Lentilactobacillus kefiri	strain=DH5	Complete Genome	ftp://ftp.ncbi.nlm.nih.gov/genomes/all/GCA/009/739/535/GCA_009739535.1_ASM973953v1
GCA_007954785.1	PRJNA544551	SAMN11843662	representative genome	33964	33964	Leuconostoc citreum	strain=CBA3621	Complete Genome	ftp://ftp.ncbi.nlm.nih.gov/genomes/all/GCA/007/954/785/GCA_007954785.1_ASM795478v1
GCA_016127255.1	PRJNA231221	SAMN16357172	representative genome	33968	33968	Leuconostoc pseudomesenteroides	strain=FDAARGOS_1003	Complete Genome	ftp://ftp.ncbi.nlm.nih.gov/genomes/all/GCA/016/127/255/GCA_016127255.1_ASM1612725v1
GCA_900005615.1	PRJEB8789	SAMEA3320986	representative genome	34004	34004	Paracoccus aminovorans		Complete Genome	ftp://ftp.ncbi.nlm.nih.gov/genomes/all/GCA/900/005/615/GCA_900005615.1_JCM7685
GCA_900637105.1	PRJEB6403	SAMEA4040025	representative genome	34061	34061	Moraxella cuniculi	strain=NCTC10297	Complete Genome	ftp://ftp.ncbi.nlm.nih.gov/genomes/all/GCA/900/637/105/GCA_900637105.1_48290_D02
GCA_001553955.1	PRJNA282954	SAMN04435858	representative genome	34062	34062	Moraxella osloensis	strain=CCUG 350	Complete Genome	ftp://ftp.ncbi.nlm.nih.gov/genomes/all/GCA/001/553/955/GCA_001553955.1_ASM155395v1
GCA_900079795.1	PRJEB13533	SAMEA3932380	representative genome	35703	35703	Citrobacter amalonaticus	strain=92	Complete Genome	ftp://ftp.ncbi.nlm.nih.gov/genomes/all/GCA/900/079/795/GCA_900079795.1_CITRO92_PRJEB13533_v1
GCA_000980835.1	PRJNA276037	SAMN03365283	representative genome	35755	35755	Corynebacterium kutscheri	strain=DSM 20755	Complete Genome	ftp://ftp.ncbi.nlm.nih.gov/genomes/all/GCA/000/980/835/GCA_000980835.1_ASM98083v1
GCA_900187295.1	PRJEB6403	SAMEA4530656	representative genome	35757	35757	Corynebacterium cystitidis	strain=NCTC11863	Complete Genome	ftp://ftp.ncbi.nlm.nih.gov/genomes/all/GCA/900/187/295/GCA_900187295.1_52191_E01
GCA_002761235.1	PRJNA350879	SAMN05949246	representative genome	35760	35760	Bifidobacterium choerinum	strain=FMB-1	Complete Genome	ftp://ftp.ncbi.nlm.nih.gov/genomes/all/GCA/002/761/235/GCA_002761235.1_ASM276123v1
GCA_009428965.1	PRJNA566218	SAMN12784819	representative genome	35787	35787	Limosilactobacillus pontis	strain=LP475	Complete Genome	ftp://ftp.ncbi.nlm.nih.gov/genomes/all/GCA/009/428/965/GCA_009428965.1_ASM942896v1
GCA_001633145.1	PRJNA319729	SAMN04903812	representative genome	35806	35806	Rhodovulum sulfidophilum	strain=SNK001	Complete Genome	ftp://ftp.ncbi.nlm.nih.gov/genomes/all/GCA/001/633/145/GCA_001633145.1_ASM163314v1
GCA_009627355.1	PRJNA287884	SAMN12525349	representative genome	35814	35814	Bordetella holmesii	strain=H401	Complete Genome	ftp://ftp.ncbi.nlm.nih.gov/genomes/all/GCA/009/627/355/GCA_009627355.1_ASM962735v1
GCA_003096215.1	PRJNA407857	SAMN07665164	representative genome	35841	35841	Caldibacillus thermoamylovorans	strain=SSBM	Complete Genome	ftp://ftp.ncbi.nlm.nih.gov/genomes/all/GCA/003/096/215/GCA_003096215.1_ASM309621v1
GCA_001974985.1	PRJNA353137	SAMN06010969	representative genome	36805	36805	Microbacterium aurum	strain=KACC 15219	Complete Genome	ftp://ftp.ncbi.nlm.nih.gov/genomes/all/GCA/001/974/985/GCA_001974985.1_ASM197498v1
GCA_001606295.1	PRJNA315990	SAMN04572938	representative genome	36809	36809	Mycobacteroides abscessus	strain=FLAC013	Complete Genome	ftp://ftp.ncbi.nlm.nih.gov/genomes/all/GCA/001/606/295/GCA_001606295.1_ASM160629v1
GCA_010725725.1	PRJDB7717	SAMD00153163	representative genome	36813	36813	Mycolicibacterium pulveris	strain=JCM 6370	Complete Genome	ftp://ftp.ncbi.nlm.nih.gov/genomes/all/GCA/010/725/725/GCA_010725725.1_ASM1072572v1
GCA_008704535.1	PRJNA412292	SAMN07709091	representative genome	36818	36818	Streptomyces subrutilus	strain=ATCC 27467	Complete Genome	ftp://ftp.ncbi.nlm.nih.gov/genomes/all/GCA/008/704/535/GCA_008704535.1_ASM870453v1
GCA_014070455.1	PRJNA649373	SAMN15665176	representative genome	36822	36822	Gordonia rubripertincta	strain=SD5	Complete Genome	ftp://ftp.ncbi.nlm.nih.gov/genomes/all/GCA/014/070/455/GCA_014070455.1_ASM1407045v1
GCA_900638305.1	PRJEB6403	SAMEA104167205	representative genome	36874	36874	Porphyromonas cangingivalis	strain=NCTC12856	Complete Genome	ftp://ftp.ncbi.nlm.nih.gov/genomes/all/GCA/900/638/305/GCA_900638305.1_57043_C01
GCA_002209125.2	PRJNA231221	SAMN06173365	representative genome	37326	37326	Nocardia brasiliensis	strain=FDAARGOS_352	Complete Genome	ftp://ftp.ncbi.nlm.nih.gov/genomes/all/GCA/002/209/125/GCA_002209125.2_ASM220912v2
GCA_002356035.1	PRJDB5277	SAMD00066002	representative genome	37332	37332	Nocardia seriolae	strain=UTF1	Complete Genome	ftp://ftp.ncbi.nlm.nih.gov/genomes/all/GCA/002/356/035/GCA_002356035.1_ASM235603v1
GCA_012584515.1	PRJNA616174	SAMN14483341	representative genome	37448	37448	Polaromonas vacuolata	strain=KCTC 22033	Complete Genome	ftp://ftp.ncbi.nlm.nih.gov/genomes/all/GCA/012/584/515/GCA_012584515.1_ASM1258451v1
GCA_900631605.1	PRJEB6403	SAMEA37374418	representative genome	37921	37921	Arthrobacter agilis	strain=NCTC2676_1	Complete Genome	ftp://ftp.ncbi.nlm.nih.gov/genomes/all/GCA/900/631/605/GCA_900631605.1_NCTC2676_1_2
GCA_002849715.1	PRJNA357926	SAMN06162171	representative genome	37928	37928	Arthrobacter crystallopoietes	strain=DSM 20117	Complete Genome	ftp://ftp.ncbi.nlm.nih.gov/genomes/all/GCA/002/849/715/GCA_002849715.1_ASM284971v1
GCA_003687415.1	PRJNA490584	SAMN10052990	representative genome	37929	37929	Glutamicibacter nicotianae	strain=OTC-16	Complete Genome	ftp://ftp.ncbi.nlm.nih.gov/genomes/all/GCA/003/687/415/GCA_003687415.1_ASM368741v1
GCA_016694995.1	PRJNA688386	SAMN17174218	representative genome	37931	37931	Paenarthrobacter ureafaciens	strain=CZY1	Complete Genome	ftp://ftp.ncbi.nlm.nih.gov/genomes/all/GCA/016/694/995/GCA_016694995.1_ASM1669499v1
GCA_900477975.1	PRJEB6403	SAMEA4017709	representative genome	38289	38289	Corynebacterium jeikeium	strain=NCTC11914	Complete Genome	ftp://ftp.ncbi.nlm.nih.gov/genomes/all/GCA/900/477/975/GCA_900477975.1_46983_G01
GCA_001278075.1	PRJNA281980	SAMN03565307	representative genome	38300	38300	Streptomyces pristinaespiralis	strain=HCCB 10218	Complete Genome	ftp://ftp.ncbi.nlm.nih.gov/genomes/all/GCA/001/278/075/GCA_001278075.1_ASM127807v1
GCA_900478045.1	PRJEB6403	SAMEA4030732	representative genome	38301	38301	Corynebacterium minutissimum	strain=NCTC10288	Complete Genome	ftp://ftp.ncbi.nlm.nih.gov/genomes/all/GCA/900/478/045/GCA_900478045.1_47555_C02
GCA_900478115.1	PRJEB6403	SAMEA4412684	representative genome	38310	38310	Rhodococcus coprophilus	strain=NCTC10994	Complete Genome	ftp://ftp.ncbi.nlm.nih.gov/genomes/all/GCA/900/478/115/GCA_900478115.1_50618_D02
GCA_009730655.1	PRJNA591395	SAMN13381317	representative genome	38313	38313	Shewanella algae	strain=RQs-106	Complete Genome	ftp://ftp.ncbi.nlm.nih.gov/genomes/all/GCA/009/730/655/GCA_009730655.1_ASM973065v1
GCA_000612965.1	PRJEB4971	SAMEA3138985	representative genome	38323	38323	Bartonella henselae	strain=BM1374163	Complete Genome	ftp://ftp.ncbi.nlm.nih.gov/genomes/all/GCA/000/612/965/GCA_000612965.1_PRJEB4971_assembly_1
GCA_010726645.1	PRJDB7717	SAMD00153169	representative genome	39688	39688	Mycolicibacterium duvalii	strain=JCM 6396	Complete Genome	ftp://ftp.ncbi.nlm.nih.gov/genomes/all/GCA/010/726/645/GCA_010726645.1_ASM1072664v1
GCA_010726765.1	PRJDB7717	SAMD00153170	representative genome	39689	39689	Mycobacterium gallinarum	strain=JCM 6399	Complete Genome	ftp://ftp.ncbi.nlm.nih.gov/genomes/all/GCA/010/726/765/GCA_010726765.1_ASM1072676v1
GCA_010726085.1	PRJDB7717	SAMD00153165	representative genome	39691	39691	Mycolicibacterium moriokaense	strain=JCM 6375	Complete Genome	ftp://ftp.ncbi.nlm.nih.gov/genomes/all/GCA/010/726/085/GCA_010726085.1_ASM1072608v1
GCA_010725485.1	PRJDB7717	SAMD00153162	representative genome	39692	39692	Mycolicibacterium parafortuitum	strain=JCM 6367	Complete Genome	ftp://ftp.ncbi.nlm.nih.gov/genomes/all/GCA/010/725/485/GCA_010725485.1_ASM1072548v1
GCA_010728325.1	PRJDB7717	SAMD00153179	representative genome	39694	39694	Mycolicibacterium poriferae	strain=JCM 12603	Complete Genome	ftp://ftp.ncbi.nlm.nih.gov/genomes/all/GCA/010/728/325/GCA_010728325.1_ASM1072832v1
GCA_010725885.1	PRJDB7717	SAMD00153164	representative genome	39695	39695	Mycolicibacterium tokaiense	strain=JCM 6373	Complete Genome	ftp://ftp.ncbi.nlm.nih.gov/genomes/all/GCA/010/725/885/GCA_010725885.1_ASM1072588v1
GCA_900637515.1	PRJEB6403	SAMEA4442464	representative genome	39778	39778	Veillonella dispar	strain=NCTC11831	Complete Genome	ftp://ftp.ncbi.nlm.nih.gov/genomes/all/GCA/900/637/515/GCA_900637515.1_51184_A01
GCA_016889225.1	PRJNA231221	SAMN16357332	representative genome	39791	39791	Corynebacterium glucuronolyticum	strain=FDAARGOS_1190	Complete Genome	ftp://ftp.ncbi.nlm.nih.gov/genomes/all/GCA/016/889/225/GCA_016889225.1_ASM1688922v1
GCA_001719165.1	PRJNA339618	SAMN05601187	representative genome	39960	39960	Erythrobacter litoralis	strain=DSM 8509	Complete Genome	ftp://ftp.ncbi.nlm.nih.gov/genomes/all/GCA/001/719/165/GCA_001719165.1_ASM171916v1
GCA_015689455.1	PRJNA673199	SAMN16565173	representative genome	40041	1336	Streptococcus equi subsp. zooepidemicus	strain=SEZ33	Complete Genome	ftp://ftp.ncbi.nlm.nih.gov/genomes/all/GCA/015/689/455/GCA_015689455.1_ASM1568945v1
GCA_002761875.1	PRJNA416043	SAMN07840124	representative genome	40215	40215	Acinetobacter junii	strain=lzh-X15	Complete Genome	ftp://ftp.ncbi.nlm.nih.gov/genomes/all/GCA/002/761/875/GCA_002761875.1_ASM276187v1
GCA_900475405.1	PRJEB6403	SAMEA3856672	representative genome	40324	40324	Stenotrophomonas maltophilia	strain=NCTC10258	Complete Genome	ftp://ftp.ncbi.nlm.nih.gov/genomes/all/GCA/900/475/405/GCA_900475405.1_44087_C01
GCA_016724805.1	PRJNA231221	SAMN16357328	representative genome	40545	40545	Sutterella wadsworthensis	strain=FDAARGOS_1159	Complete Genome	ftp://ftp.ncbi.nlm.nih.gov/genomes/all/GCA/016/724/805/GCA_016724805.1_ASM1672480v1
GCA_002208825.2	PRJNA231221	SAMN06173302	representative genome	41276	41276	Brevundimonas vesicularis	strain=FDAARGOS_289	Complete Genome	ftp://ftp.ncbi.nlm.nih.gov/genomes/all/GCA/002/208/825/GCA_002208825.2_ASM220882v2
GCA_000835205.1	PRJNA33837	SAMN03081274	representative genome	41899	41899	Burkholderia plantarii	strain=PG1	Complete Genome	ftp://ftp.ncbi.nlm.nih.gov/genomes/all/GCA/000/835/205/GCA_000835205.1_ASM83520v1
GCA_002354875.1	PRJNA407048	SAMN07638033	representative genome	42197	42197	Actinosynnema pretiosum	strain=X47	Complete Genome	ftp://ftp.ncbi.nlm.nih.gov/genomes/all/GCA/002/354/875/GCA_002354875.1_ASM235487v1
GCA_001273775.1	PRJNA283178	SAMN03702441	representative genome	42253	42253	Nitrospira moscoviensis	strain=NSP M-1	Complete Genome	ftp://ftp.ncbi.nlm.nih.gov/genomes/all/GCA/001/273/775/GCA_001273775.1_ASM127377v1
GCA_000661895.1	PRJNA241417	SAMN02708830	representative genome	42256	42256	Rubrobacter radiotolerans	strain=RSPS-4	Complete Genome	ftp://ftp.ncbi.nlm.nih.gov/genomes/all/GCA/000/661/895/GCA_000661895.1_ASM66189v1
GCA_015160875.1	PRJNA669217	SAMN16442616	representative genome	42881	42881	Streptomyces chromofuscus	strain=DSM 40273	Complete Genome	ftp://ftp.ncbi.nlm.nih.gov/genomes/all/GCA/015/160/875/GCA_015160875.1_ASM1516087v1
GCA_010728725.1	PRJDB7717	SAMD00153181	representative genome	43348	43348	Mycobacterium branderi	strain=JCM 12687	Complete Genome	ftp://ftp.ncbi.nlm.nih.gov/genomes/all/GCA/010/728/725/GCA_010728725.1_ASM1072872v1
GCA_002310835.1	PRJNA196225	SAMN03380228	representative genome	43659	43659	Pseudoalteromonas tetraodonis	strain=GFC	Complete Genome	ftp://ftp.ncbi.nlm.nih.gov/genomes/all/GCA/002/310/835/GCA_002310835.1_ASM231083v1
GCA_900475835.1	PRJEB6403	SAMEA3905375	representative genome	43674	43674	Jonesia denitrificans	strain=NCTC10816	Complete Genome	ftp://ftp.ncbi.nlm.nih.gov/genomes/all/GCA/900/475/835/GCA_900475835.1_45232_G01
GCA_016728725.1	PRJNA231221	SAMN16357277	representative genome	43765	43765	Corynebacterium amycolatum	strain=FDAARGOS_1108	Complete Genome	ftp://ftp.ncbi.nlm.nih.gov/genomes/all/GCA/016/728/725/GCA_016728725.1_ASM1672872v1
GCA_003013675.1	PRJNA438171	SAMN08707448	representative genome	43767	43767	Rhodococcus hoagii	strain=DSSKP-R-001	Complete Genome	ftp://ftp.ncbi.nlm.nih.gov/genomes/all/GCA/003/013/675/GCA_003013675.1_ASM301367v1
GCA_016728665.1	PRJNA231221	SAMN16357281	representative genome	43769	43769	Corynebacterium propinquum	strain=FDAARGOS_1112	Complete Genome	ftp://ftp.ncbi.nlm.nih.gov/genomes/all/GCA/016/728/665/GCA_016728665.1_ASM1672866v1
GCA_900187235.1	PRJEB6403	SAMEA4530651	representative genome	43771	43771	Corynebacterium urealyticum	strain=NCTC12011	Complete Genome	ftp://ftp.ncbi.nlm.nih.gov/genomes/all/GCA/900/187/235/GCA_900187235.1_52184_D01
GCA_900474605.1	PRJEB6403	SAMEA3529272	representative genome	44008	44008	Enterococcus cecorum	strain=NCTC12421	Complete Genome	ftp://ftp.ncbi.nlm.nih.gov/genomes/all/GCA/900/474/605/GCA_900474605.1_41594_C01
GCA_010730195.1	PRJDB7717	SAMD00153191	representative genome	44010	44010	Mycobacterium conspicuum	strain=JCM 14738	Complete Genome	ftp://ftp.ncbi.nlm.nih.gov/genomes/all/GCA/010/730/195/GCA_010730195.1_ASM1073019v1
GCA_003030465.1	PRJNA222478	SAMN02370758	representative genome	44139	59405	Thauera aromatica K172	strain=K172	Complete Genome	ftp://ftp.ncbi.nlm.nih.gov/genomes/all/GCA/003/030/465/GCA_003030465.1_ASM303046v1
GCA_000756615.1	PRJNA259665	SAMN03010338	representative genome	44251	44251	Paenibacillus durus	strain=DSM 1735	Complete Genome	ftp://ftp.ncbi.nlm.nih.gov/genomes/all/GCA/000/756/615/GCA_000756615.1_ASM75661v1
GCA_002073495.2	PRJNA231221	SAMN04875540	representative genome	44275	173	Leptospira interrogans serovar Copenhageni	strain=FDAARGOS_203	Complete Genome	ftp://ftp.ncbi.nlm.nih.gov/genomes/all/GCA/002/073/495/GCA_002073495.2_ASM207349v2
GCA_001007935.1	PRJNA282404	SAMN03569272	representative genome	44574	44574	Nitrosomonas communis	strain=Nm2	Complete Genome	ftp://ftp.ncbi.nlm.nih.gov/genomes/all/GCA/001/007/935/GCA_001007935.1_ASM100793v1
GCA_001455205.1	PRJNA304608	SAMN04305135	representative genome	44577	44577	Nitrosomonas ureae	strain=Nm10	Complete Genome	ftp://ftp.ncbi.nlm.nih.gov/genomes/all/GCA/001/455/205/GCA_001455205.1_ASM145520v1
GCA_001553605.1	PRJNA282954	SAMN04435860	representative genome	44742	44742	Desulfovibrio fairfieldensis	strain=CCUG 45958	Complete Genome	ftp://ftp.ncbi.nlm.nih.gov/genomes/all/GCA/001/553/605/GCA_001553605.1_ASM155360v1
GCA_015689495.1	PRJNA673668	SAMN16619771	representative genome	44935	44935	Halomonas venusta	strain=PBH	Complete Genome	ftp://ftp.ncbi.nlm.nih.gov/genomes/all/GCA/015/689/495/GCA_015689495.1_ASM1568949v1
GCA_900637865.1	PRJEB6403	SAMEA48402418	representative genome	45056	45056	Legionella adelaidensis	strain=NCTC12735	Complete Genome	ftp://ftp.ncbi.nlm.nih.gov/genomes/all/GCA/900/637/865/GCA_900637865.1_52683_G03
GCA_900187355.1	PRJEB6403	SAMEA44548918	representative genome	45067	45067	Legionella lansingensis	strain=NCTC12830	Complete Genome	ftp://ftp.ncbi.nlm.nih.gov/genomes/all/GCA/900/187/355/GCA_900187355.1_51342_E02
GCA_900187255.1	PRJEB6403	SAMEA44541418	representative genome	45243	45243	Capnocytophaga haemolytica	strain=NCTC12947	Complete Genome	ftp://ftp.ncbi.nlm.nih.gov/genomes/all/GCA/900/187/255/GCA_900187255.1_51184_F02
GCA_900476125.1	PRJEB6403	SAMEA4434528	representative genome	45363	45363	Mycoplasma alkalescens	strain=NCTC10135	Complete Genome	ftp://ftp.ncbi.nlm.nih.gov/genomes/all/GCA/900/476/125/GCA_900476125.1_50861_F01
GCA_003994395.1	PRJNA511581	SAMN10640341	representative genome	45398	45398	Streptomyces griseoviridis	strain=F1-27	Complete Genome	ftp://ftp.ncbi.nlm.nih.gov/genomes/all/GCA/003/994/395/GCA_003994395.1_ASM399439v1
GCA_001298525.1	PRJNA295628	SAMN04076494	representative genome	45610	45610	Psychrobacter urativorans	strain=R10.10B	Complete Genome	ftp://ftp.ncbi.nlm.nih.gov/genomes/all/GCA/001/298/525/GCA_001298525.1_ASM129852v1
GCA_017377395.1	PRJNA660368	SAMN15947215	representative genome	45655	45655	Desulfonema magnum	strain=4be13	Complete Genome	ftp://ftp.ncbi.nlm.nih.gov/genomes/all/GCA/017/377/395/GCA_017377395.1_ASM1737739v1
GCA_017377355.1	PRJNA660367	SAMN15947216	representative genome	45656	45656	Desulfonema limicola	strain=5ac10	Complete Genome	ftp://ftp.ncbi.nlm.nih.gov/genomes/all/GCA/017/377/355/GCA_017377355.1_ASM1737735v1
GCA_001687805.1	PRJNA325197	SAMN05225356	representative genome	45658	45658	Vibrio scophthalmi	strain=VS-05	Complete Genome	ftp://ftp.ncbi.nlm.nih.gov/genomes/all/GCA/001/687/805/GCA_001687805.1_ASM168780v1
GCA_013267415.1	PRJNA231221	SAMN11056500	representative genome	46125	46125	Abiotrophia defectiva	strain=FDAARGOS_785	Complete Genome	ftp://ftp.ncbi.nlm.nih.gov/genomes/all/GCA/013/267/415/GCA_013267415.1_ASM1326741v1
GCA_003012915.1	PRJNA438350	SAMN08712993	representative genome	46127	46127	Staphylococcus felis	strain=ATCC 49168	Complete Genome	ftp://ftp.ncbi.nlm.nih.gov/genomes/all/GCA/003/012/915/GCA_003012915.1_ASM301291v1
GCA_001941385.1	PRJNA231770	SAMN02650334	representative genome	46541	46541	Thermosipho melanesiensis	strain=431	Complete Genome	ftp://ftp.ncbi.nlm.nih.gov/genomes/all/GCA/001/941/385/GCA_001941385.1_ASM194138v1
GCA_004328885.1	PRJNA436337	SAMN08623026	representative genome	46867	46867	Clostridium chauvoei	strain=SBP 07/09	Complete Genome	ftp://ftp.ncbi.nlm.nih.gov/genomes/all/GCA/004/328/885/GCA_004328885.1_ASM432888v1
GCA_004353865.1	PRJNA525691	SAMN11056680	representative genome	47421	47421	Hydrogenophaga pseudoflava	strain=DSM 1084	Complete Genome	ftp://ftp.ncbi.nlm.nih.gov/genomes/all/GCA/004/353/865/GCA_004353865.1_ASM435386v1
GCA_002741785.1	PRJNA406856	SAMN07572565	representative genome	47466	47466	Borrelia miyamotoi	strain=Yekat-1	Complete Genome	ftp://ftp.ncbi.nlm.nih.gov/genomes/all/GCA/002/741/785/GCA_002741785.1_ASM274178v1
GCA_009905255.1	PRJNA598321	SAMN13702923	representative genome	47490	47490	Thermoanaerobacterium aotearoense	strain=SCUT27	Complete Genome	ftp://ftp.ncbi.nlm.nih.gov/genomes/all/GCA/009/905/255/GCA_009905255.1_ASM990525v1
GCA_900637555.1	PRJEB6403	SAMEA4504063	representative genome	47671	47671	Lautropia mirabilis	strain=NCTC12852	Complete Genome	ftp://ftp.ncbi.nlm.nih.gov/genomes/all/GCA/900/637/555/GCA_900637555.1_51726_E01
GCA_001984445.1	PRJNA363007	SAMN06251699	representative genome	47763	47763	Streptomyces lydicus	strain=GS93	Complete Genome	ftp://ftp.ncbi.nlm.nih.gov/genomes/all/GCA/001/984/445/GCA_001984445.1_ASM198444v1
GCA_013389765.1	PRJNA642908	SAMN15401677	representative genome	47853	47853	Micromonospora carbonacea	strain=aurantiaca	Complete Genome	ftp://ftp.ncbi.nlm.nih.gov/genomes/all/GCA/013/389/765/GCA_013389765.1_ASM1338976v1
GCA_001708425.1	PRJNA309490	SAMN04453325	representative genome	47879	47879	Pseudomonas corrugata	strain=RM1-1-4	Complete Genome	ftp://ftp.ncbi.nlm.nih.gov/genomes/all/GCA/001/708/425/GCA_001708425.1_ASM170842v1
GCA_003851555.1	PRJNA433211	SAMN08359174	representative genome	47883	47883	Pseudomonas synxantha	strain=R6-28-08	Complete Genome	ftp://ftp.ncbi.nlm.nih.gov/genomes/all/GCA/003/851/555/GCA_003851555.1_ASM385155v1
GCA_001006005.1	PRJNA279822	SAMN03450772	representative genome	47917	47917	Serratia fonticola	strain=DSM 4576	Complete Genome	ftp://ftp.ncbi.nlm.nih.gov/genomes/all/GCA/001/006/005/GCA_001006005.1_ASM100600v1
GCA_005144905.1	PRJNA534035	SAMN11475801	representative genome	47951	47951	Vibrio cyclitrophicus	strain=ECSMB14105	Complete Genome	ftp://ftp.ncbi.nlm.nih.gov/genomes/all/GCA/005/144/905/GCA_005144905.1_ASM514490v1
GCA_009734265.1	PRJNA591430	SAMN13381662	representative genome	47960	47960	Guyparkeria halophila	strain=sp2	Complete Genome	ftp://ftp.ncbi.nlm.nih.gov/genomes/all/GCA/009/734/265/GCA_009734265.1_ASM973426v1
GCA_009931115.1	PRJNA599504	SAMN13754667	representative genome	48074	48074	Microbulbifer hydrolyticus	strain=IRE-31	Complete Genome	ftp://ftp.ncbi.nlm.nih.gov/genomes/all/GCA/009/931/115/GCA_009931115.1_ASM993111v1
GCA_900183975.1	PRJEB20805	SAMEA104068692	representative genome	48664	48664	Xanthomonas fragariae	strain=PD885	Complete Genome	ftp://ftp.ncbi.nlm.nih.gov/genomes/all/GCA/900/183/975/GCA_900183975.1_PD885.1
GCA_008704475.1	PRJNA412292	SAMN07709094	representative genome	48665	48665	Streptomyces viridifaciens	strain=ATCC 11989	Complete Genome	ftp://ftp.ncbi.nlm.nih.gov/genomes/all/GCA/008/704/475/GCA_008704475.1_ASM870447v1
GCA_004117055.1	PRJNA427086	SAMN08222603	representative genome	51101	51101	Brevibacillus agri	strain=DSM 6348	Complete Genome	ftp://ftp.ncbi.nlm.nih.gov/genomes/all/GCA/004/117/055/GCA_004117055.1_ASM411705v1
GCA_900638385.1	PRJEB6403	SAMEA104210753	representative genome	51161	51161	Actinobacillus delphinicola	strain=NCTC12871	Complete Genome	ftp://ftp.ncbi.nlm.nih.gov/genomes/all/GCA/900/638/385/GCA_900638385.1_57566_E02
GCA_002224645.1	PRJNA391200	SAMN07259296	representative genome	51515	51515	Dehalobacterium formicoaceticum	strain=DMC	Complete Genome	ftp://ftp.ncbi.nlm.nih.gov/genomes/all/GCA/002/224/645/GCA_002224645.1_ASM222464v1
GCA_001611155.1	PRJNA290141	SAMN03876485	representative genome	51663	51663	Pediococcus damnosus	strain=TMW 2.1536	Complete Genome	ftp://ftp.ncbi.nlm.nih.gov/genomes/all/GCA/001/611/155/GCA_001611155.1_ASM161115v1
GCA_008831385.1	PRJNA566017	SAMN12777614	representative genome	51664	51664	Lapidilactobacillus dextrinicus	strain=LH506	Complete Genome	ftp://ftp.ncbi.nlm.nih.gov/genomes/all/GCA/008/831/385/GCA_008831385.1_ASM883138v1
GCA_001518795.1	PRJNA281531	SAMN04158504	representative genome	51665	51665	Aerococcus urinaeequi	strain=USDA-ARS-USMARC-56713	Complete Genome	ftp://ftp.ncbi.nlm.nih.gov/genomes/all/GCA/001/518/795/GCA_001518795.1_ASM151879v1
GCA_001712815.1	PRJNA289198	SAMN03846930	representative genome	51669	51669	Tetragenococcus halophilus	strain=MJ4	Complete Genome	ftp://ftp.ncbi.nlm.nih.gov/genomes/all/GCA/001/712/815/GCA_001712815.1_ASM171281v1
GCA_013388295.1	PRJNA641327	SAMN15350025	representative genome	52764	52764	Bartonella alsatica	strain=CIP 105477	Complete Genome	ftp://ftp.ncbi.nlm.nih.gov/genomes/all/GCA/013/388/295/GCA_013388295.1_ASM1338829v1
GCA_900637165.1	PRJEB6403	SAMEA44526418	representative genome	52771	52771	Actinomyces howellii	strain=NCTC11636	Complete Genome	ftp://ftp.ncbi.nlm.nih.gov/genomes/all/GCA/900/637/165/GCA_900637165.1_49699_G02
GCA_016127995.1	PRJNA231221	SAMN16357154	representative genome	52773	52773	Schaalia meyeri	strain=FDAARGOS_985	Complete Genome	ftp://ftp.ncbi.nlm.nih.gov/genomes/all/GCA/016/127/995/GCA_016127995.1_ASM1612799v1
GCA_900637295.1	PRJEB6403	SAMEA4412657	representative genome	52774	52774	Actinomyces slackii	strain=NCTC11923	Complete Genome	ftp://ftp.ncbi.nlm.nih.gov/genomes/all/GCA/900/637/295/GCA_900637295.1_50477_G01
GCA_002163605.1	PRJNA319871	SAMN04910026	representative genome	53336	53336	Tatumella citrea	strain=ATCC 39140	Complete Genome	ftp://ftp.ncbi.nlm.nih.gov/genomes/all/GCA/002/163/605/GCA_002163605.1_ASM216360v1
GCA_002813755.1	PRJNA353761	SAMN06020033	representative genome	53346	53346	Enterococcus mundtii	strain=DSM 4838	Complete Genome	ftp://ftp.ncbi.nlm.nih.gov/genomes/all/GCA/002/813/755/GCA_002813755.1_ASM281375v1
GCA_010730745.1	PRJDB7717	SAMD00153194	representative genome	53376	53376	Mycobacterium heidelbergense	strain=JCM 14842	Complete Genome	ftp://ftp.ncbi.nlm.nih.gov/genomes/all/GCA/010/730/745/GCA_010730745.1_ASM1073074v1
GCA_001586155.1	PRJNA309370	SAMN04432139	representative genome	53408	53408	Pseudomonas citronellolis	strain=P3B5	Complete Genome	ftp://ftp.ncbi.nlm.nih.gov/genomes/all/GCA/001/586/155/GCA_001586155.1_ASM158615v1
GCA_000152245.2	PRJNA52281	SAMN02603161	representative genome	53442	53442	Eubacterium callanderi	strain=KIST612	Complete Genome	ftp://ftp.ncbi.nlm.nih.gov/genomes/all/GCA/000/152/245/GCA_000152245.2_ASM15224v2
GCA_001702115.1	PRJNA290141	SAMN04505734	representative genome	53444	53444	Fructilactobacillus lindneri	strain=TMW 1.1993	Complete Genome	ftp://ftp.ncbi.nlm.nih.gov/genomes/all/GCA/001/702/115/GCA_001702115.1_ASM170211v1
GCA_010727475.1	PRJDB7717	SAMD00153174	representative genome	53462	53462	Mycolicibacterium mageritense	strain=JCM 12375	Complete Genome	ftp://ftp.ncbi.nlm.nih.gov/genomes/all/GCA/010/727/475/GCA_010727475.1_ASM1072747v1
GCA_012295595.1	PRJNA622823	SAMN14544152	representative genome	53501	53501	Thalassobius gelatinovorus	strain=NEB572	Complete Genome	ftp://ftp.ncbi.nlm.nih.gov/genomes/all/GCA/012/295/595/GCA_012295595.1_ASM1229559v1
GCA_900476105.1	PRJEB6403	SAMEA4434527	representative genome	53558	53558	Mycoplasma edwardii	strain=NCTC10132	Complete Genome	ftp://ftp.ncbi.nlm.nih.gov/genomes/all/GCA/900/476/105/GCA_900476105.1_51334_B01
GCA_900638565.1	PRJEB6403	SAMEA104224812	representative genome	54005	54005	Peptoniphilus harei	strain=NCTC13077	Complete Genome	ftp://ftp.ncbi.nlm.nih.gov/genomes/all/GCA/900/638/565/GCA_900638565.1_57800_G01
GCA_900638585.1	PRJEB6403	SAMEA104224813	representative genome	54006	54006	Peptoniphilus ivorii	strain=NCTC13079	Complete Genome	ftp://ftp.ncbi.nlm.nih.gov/genomes/all/GCA/900/638/585/GCA_900638585.1_57845_G01
GCA_013457875.1	PRJNA594541	SAMN13520757	representative genome	54291	54291	Raoultella ornithinolytica	strain=172117885	Complete Genome	ftp://ftp.ncbi.nlm.nih.gov/genomes/all/GCA/013/457/875/GCA_013457875.1_ASM1345787v1
GCA_008639045.1	PRJNA454547	SAMN09010086	representative genome	54571	54571	Streptomyces venezuelae	strain=ATCC 21113	Complete Genome	ftp://ftp.ncbi.nlm.nih.gov/genomes/all/GCA/008/639/045/GCA_008639045.1_ASM863904v1
GCA_006113225.2	PRJNA230403	SAMN07152238	representative genome	54736	54736	Salmonella bongori	strain=85-0051	Complete Genome	ftp://ftp.ncbi.nlm.nih.gov/genomes/all/GCA/006/113/225/GCA_006113225.2_ASM611322v2
GCA_005484945.1	PRJNA478423	SAMN10415318	representative genome	55213	55213	Brenneria rubrifaciens	strain=6D370	Complete Genome	ftp://ftp.ncbi.nlm.nih.gov/genomes/all/GCA/005/484/945/GCA_005484945.1_ASM548494v1
GCA_009796305.1	PRJNA376155	SAMN13561677	representative genome	55583	55583	Dehalobacter restrictus	strain=12DCA	Complete Genome	ftp://ftp.ncbi.nlm.nih.gov/genomes/all/GCA/009/796/305/GCA_009796305.1_ASM979630v1
GCA_000317105.1	PRJNA158709	SAMN02261334	representative genome	56110	118323	Oscillatoria acuminata PCC 6304	strain=PCC 6304	Complete Genome	ftp://ftp.ncbi.nlm.nih.gov/genomes/all/GCA/000/317/105/GCA_000317105.1_ASM31710v1
GCA_009883735.1	PRJNA498325	SAMN10290145	representative genome	56453	56453	Xanthomonas cucurbitae	strain=ATCC 23378	Complete Genome	ftp://ftp.ncbi.nlm.nih.gov/genomes/all/GCA/009/883/735/GCA_009883735.1_ASM988373v1
GCA_002285515.1	PRJNA280982	SAMN03481245	representative genome	56454	56454	Xanthomonas hortorum	strain=B07-007	Complete Genome	ftp://ftp.ncbi.nlm.nih.gov/genomes/all/GCA/002/285/515/GCA_002285515.1_ASM228551v1
GCA_009769165.1	PRJNA562936	SAMN12660098	representative genome	56455	56455	Xanthomonas hyacinthi	strain=CFBP 1156	Complete Genome	ftp://ftp.ncbi.nlm.nih.gov/genomes/all/GCA/009/769/165/GCA_009769165.1_ASM976916v1
GCA_000013405.1	PRJNA16258	SAMN02603418	representative genome	56780	316277	Syntrophus aciditrophicus SB	strain=SB	Complete Genome	ftp://ftp.ncbi.nlm.nih.gov/genomes/all/GCA/000/013/405/GCA_000013405.1_ASM1340v1
GCA_001880325.1	PRJNA314486	SAMN04535499	representative genome	56956	56956	Thermus brockianus	strain=GE-1	Complete Genome	ftp://ftp.ncbi.nlm.nih.gov/genomes/all/GCA/001/880/325/GCA_001880325.1_ASM188032v1
GCA_900492555.1	PRJEB26763	SAMEA4665296	representative genome	57037	57037	Lacticaseibacillus zeae		Complete Genome	ftp://ftp.ncbi.nlm.nih.gov/genomes/all/GCA/900/492/555/GCA_900492555.1_CECT9104
GCA_900217235.1	PRJEB22548	SAMEA104288281	representative genome	57320	57320	Pseudodesulfovibrio profundus	strain=500-1	Complete Genome	ftp://ftp.ncbi.nlm.nih.gov/genomes/all/GCA/900/217/235/GCA_900217235.1_DPRO_PRJEB22548_v1
GCA_002869785.1	PRJNA298288	SAMN04157994	representative genome	57704	57704	Tsukamurella tyrosinosolvens	strain=MH1	Complete Genome	ftp://ftp.ncbi.nlm.nih.gov/genomes/all/GCA/002/869/785/GCA_002869785.1_ASM286978v1
GCA_008704855.1	PRJNA412292	SAMN07709104	representative genome	58346	58346	Streptomyces platensis	strain=ATCC 23948	Complete Genome	ftp://ftp.ncbi.nlm.nih.gov/genomes/all/GCA/008/704/855/GCA_008704855.1_ASM870485v1
GCA_000146505.1	PRJNA47	SAMN02603971	representative genome	59374	833	Fibrobacter succinogenes subsp. succinogenes S85	strain=S85	Complete Genome	ftp://ftp.ncbi.nlm.nih.gov/genomes/all/GCA/000/146/505/GCA_000146505.1_ASM14650v1
GCA_000724605.1	PRJNA247940	SAMN02900471	representative genome	59505	59505	Actinotignum schaalii	strain=CCUG 27420	Complete Genome	ftp://ftp.ncbi.nlm.nih.gov/genomes/all/GCA/000/724/605/GCA_000724605.1_ASM72460v1
GCA_004011115.1	PRJNA439017	SAMN08740940	representative genome	59737	59737	Rathayibacter iranicus	strain=NCCPB 2253	Complete Genome	ftp://ftp.ncbi.nlm.nih.gov/genomes/all/GCA/004/011/115/GCA_004011115.1_ASM401111v1
GCA_014218275.1	PRJDB9934	SAMD00229388	representative genome	60035	60035	Geobacter bremensis	strain=R4	Complete Genome	ftp://ftp.ncbi.nlm.nih.gov/genomes/all/GCA/014/218/275/GCA_014218275.1_ASM1421827v1
GCA_009025875.1	PRJNA566018	SAMN12777627	representative genome	60519	60519	Latilactobacillus graminis	strain=LG542	Complete Genome	ftp://ftp.ncbi.nlm.nih.gov/genomes/all/GCA/009/025/875/GCA_009025875.1_ASM902587v1
GCA_003330785.1	PRJNA417370	SAMN07985399	representative genome	60548	60548	Paraburkholderia graminis	strain=PHS1	Complete Genome	ftp://ftp.ncbi.nlm.nih.gov/genomes/all/GCA/003/330/785/GCA_003330785.1_ASM333078v1
GCA_001028665.1	PRJNA283474	SAMN03651233	representative genome	60550	60550	Burkholderia pyrrocinia	strain=DSM 10685	Complete Genome	ftp://ftp.ncbi.nlm.nih.gov/genomes/all/GCA/001/028/665/GCA_001028665.1_ASM102866v1
GCA_002381365.1	PRJNA384319	SAMN06834800	representative genome	60890	60890	Phaeobacter gallaeciensis	strain=P128	Complete Genome	ftp://ftp.ncbi.nlm.nih.gov/genomes/all/GCA/002/381/365/GCA_002381365.1_ASM238136v1
GCA_014490055.1	PRJNA659843	SAMN15928325	representative genome	60894	60894	Saccharopolyspora spinosa	strain=CCTCC M206084	Complete Genome	ftp://ftp.ncbi.nlm.nih.gov/genomes/all/GCA/014/490/055/GCA_014490055.1_ASM1449005v1
GCA_001902315.1	PRJNA350340	SAMN05938307	representative genome	61015	61015	Staphylococcus succinus	strain=14BME20	Complete Genome	ftp://ftp.ncbi.nlm.nih.gov/genomes/all/GCA/001/902/315/GCA_001902315.1_ASM190231v1
GCA_000967915.1	PRJEB1741	SAMEA4532333	representative genome	61635	61635	Acholeplasma brassicae	strain=O502	Complete Genome	ftp://ftp.ncbi.nlm.nih.gov/genomes/all/GCA/000/967/915/GCA_000967915.1_ASM96791v1
GCA_002393405.1	PRJNA231221	SAMN07312439	representative genome	61646	61646	Lelliottia amnigena	strain=FDAARGOS_395	Complete Genome	ftp://ftp.ncbi.nlm.nih.gov/genomes/all/GCA/002/393/405/GCA_002393405.1_ASM239340v1
GCA_003019925.1	PRJNA231221	SAMN05004741	representative genome	61647	61647	Pluralibacter gergoviae	strain=FDAARGOS_186	Complete Genome	ftp://ftp.ncbi.nlm.nih.gov/genomes/all/GCA/003/019/925/GCA_003019925.1_ASM301992v1
GCA_009649915.1	PRJNA580050	SAMN13135738	representative genome	61648	61648	Kluyvera intermedia	strain=N2-1	Complete Genome	ftp://ftp.ncbi.nlm.nih.gov/genomes/all/GCA/009/649/915/GCA_009649915.1_ASM964991v1
GCA_900187015.1	PRJEB6403	SAMEA4384070	representative genome	61651	61651	Serratia ficaria	strain=NCTC12148	Complete Genome	ftp://ftp.ncbi.nlm.nih.gov/genomes/all/GCA/900/187/015/GCA_900187015.1_50465_F01
GCA_016026735.1	PRJNA231221	SAMN13450456	representative genome	61652	61652	Serratia rubidaea	strain=FDAARGOS_926	Complete Genome	ftp://ftp.ncbi.nlm.nih.gov/genomes/all/GCA/016/026/735/GCA_016026735.1_ASM1602673v1
GCA_000046845.1	PRJNA12352	SAMEA3138250	representative genome	62977	202950	Acinetobacter baylyi ADP1	strain=ADP1	Complete Genome	ftp://ftp.ncbi.nlm.nih.gov/genomes/all/GCA/000/046/845/GCA_000046845.1_ASM4684v1
GCA_000973105.1	PRJEB8976	SAMEA3315864	representative genome	63186	63186	Zobellia galactanivorans	strain=DsiJT	Complete Genome	ftp://ftp.ncbi.nlm.nih.gov/genomes/all/GCA/000/973/105/GCA_000973105.1_ASM97310v1
GCA_000020025.1	PRJNA216	SAMN02598449	representative genome	63737	272131	Nostoc punctiforme PCC 73102	strain=ATCC 29133; PCC 73102	Complete Genome	ftp://ftp.ncbi.nlm.nih.gov/genomes/all/GCA/000/020/025/GCA_000020025.1_ASM2002v1
GCA_900187135.1	PRJEB6403	SAMEA4504038	representative genome	65058	65058	Corynebacterium ulcerans	strain=NCTC7910	Complete Genome	ftp://ftp.ncbi.nlm.nih.gov/genomes/all/GCA/900/187/135/GCA_900187135.1_51485_C02
GCA_000021825.1	PRJNA20479	SAMN00000286	representative genome	65393	2546356	Gloeothece citriformis PCC 7424	strain=PCC 7424	Complete Genome	ftp://ftp.ncbi.nlm.nih.gov/genomes/all/GCA/000/021/825/GCA_000021825.1_ASM2182v1
GCA_009911755.1	PRJNA600807	SAMN13831655	representative genome	65741	65741	Pseudomonas knackmussii	strain=N1-2	Complete Genome	ftp://ftp.ncbi.nlm.nih.gov/genomes/all/GCA/009/911/755/GCA_009911755.1_ASM991175v1
GCA_011044475.1	PRJNA607905	SAMN14150199	representative genome	66269	66269	Pantoea stewartii	strain=ZJ-FGZX1	Complete Genome	ftp://ftp.ncbi.nlm.nih.gov/genomes/all/GCA/011/044/475/GCA_011044475.1_ASM1104447v1
GCA_017639205.1	PRJNA704480	SAMN18042962	representative genome	66374	66374	Streptomyces nojiriensis	strain=JCM 3382	Complete Genome	ftp://ftp.ncbi.nlm.nih.gov/genomes/all/GCA/017/639/205/GCA_017639205.1_ASM1763920v1
GCA_015710995.1	PRJNA652810	SAMN15719277	representative genome	66892	66892	Streptomyces gardneri	strain=ATCC 15439	Complete Genome	ftp://ftp.ncbi.nlm.nih.gov/genomes/all/GCA/015/710/995/GCA_015710995.1_ASM1571099v1
GCA_900187095.1	PRJEB6403	SAMEA4504053	representative genome	66969	66969	Legionella waltersii	strain=NCTC13017	Complete Genome	ftp://ftp.ncbi.nlm.nih.gov/genomes/all/GCA/900/187/095/GCA_900187095.1_51699_A01
GCA_010727325.1	PRJDB7717	SAMD00153173	representative genome	67081	67081	Mycolicibacterium alvei	strain=JCM 12272	Complete Genome	ftp://ftp.ncbi.nlm.nih.gov/genomes/all/GCA/010/727/325/GCA_010727325.1_ASM1072732v1
GCA_002804165.1	PRJNA419149	SAMN08043808	representative genome	67258	67258	Streptomyces cavourensis	strain=1AS2a	Complete Genome	ftp://ftp.ncbi.nlm.nih.gov/genomes/all/GCA/002/804/165/GCA_002804165.1_ASM280416v1
GCA_009299385.1	PRJNA412292	SAMN07709100	representative genome	67260	67260	Streptomyces cinereoruber	strain=ATCC 19740	Complete Genome	ftp://ftp.ncbi.nlm.nih.gov/genomes/all/GCA/009/299/385/GCA_009299385.1_ASM929938v1
GCA_003595235.1	PRJNA483085	SAMN09725998	representative genome	67304	67304	Streptomyces griseorubiginosus	strain=3E-1	Complete Genome	ftp://ftp.ncbi.nlm.nih.gov/genomes/all/GCA/003/595/235/GCA_003595235.1_ASM359523v1
GCA_004803895.1	PRJNA390567	SAMN07244044	representative genome	67305	67305	Streptomyces hawaiiensis	strain=ATCC 12236	Complete Genome	ftp://ftp.ncbi.nlm.nih.gov/genomes/all/GCA/004/803/895/GCA_004803895.1_ASM480389v1
GCA_016906185.1	PRJNA231221	SAMN16357351	representative genome	67351	67351	Streptomyces californicus	strain=FDAARGOS_1209	Complete Genome	ftp://ftp.ncbi.nlm.nih.gov/genomes/all/GCA/016/906/185/GCA_016906185.1_ASM1690618v1
GCA_002082585.1	PRJNA381279	SAMN06673333	representative genome	68173	68173	Kitasatospora albolonga	strain=YIM 101047	Complete Genome	ftp://ftp.ncbi.nlm.nih.gov/genomes/all/GCA/002/082/585/GCA_002082585.1_ASM208258v1
GCA_003665435.1	PRJNA406883	SAMN07633318	representative genome	68203	68203	Streptomyces fungicidicus	strain=TXX3120	Complete Genome	ftp://ftp.ncbi.nlm.nih.gov/genomes/all/GCA/003/665/435/GCA_003665435.1_ASM366543v1
GCA_003325375.1	PRJNA428275	SAMN08286884	representative genome	68209	68209	Streptomyces globosus	strain=LZH-48	Complete Genome	ftp://ftp.ncbi.nlm.nih.gov/genomes/all/GCA/003/325/375/GCA_003325375.1_ASM332537v1
GCA_014701115.1	PRJDB10510	SAMD00245496	representative genome	68210	68210	Streptomyces glomeroaurantiacus	strain=JCM 4677	Complete Genome	ftp://ftp.ncbi.nlm.nih.gov/genomes/all/GCA/014/701/115/GCA_014701115.1_ASM1470111v1
GCA_001542625.2	PRJNA307132	SAMN04375936	representative genome	68214	68214	Streptomyces griseochromogenes	strain=ATCC 14511	Complete Genome	ftp://ftp.ncbi.nlm.nih.gov/genomes/all/GCA/001/542/625/GCA_001542625.2_ASM154262v2
GCA_008704795.1	PRJNA412292	SAMN07709105	representative genome	68270	68270	Streptomyces spectabilis	strain=ATCC 27465	Complete Genome	ftp://ftp.ncbi.nlm.nih.gov/genomes/all/GCA/008/704/795/GCA_008704795.1_ASM870479v1
GCA_014701095.1	PRJDB10510	SAMD00245407	representative genome	68278	68278	Streptomyces tuirus	strain=JCM 4255	Complete Genome	ftp://ftp.ncbi.nlm.nih.gov/genomes/all/GCA/014/701/095/GCA_014701095.1_ASM1470109v1
GCA_008801925.2	PRJNA563568	SAMN12697569	representative genome	68895	68895	Cupriavidus basilensis	strain=DSM 11853	Complete Genome	ftp://ftp.ncbi.nlm.nih.gov/genomes/all/GCA/008/801/925/GCA_008801925.2_ASM880192v2
GCA_009648915.1	PRJNA541977	SAMN10574725	representative genome	69218	69218	Enterobacter cancerogenus	strain=MiY-F	Complete Genome	ftp://ftp.ncbi.nlm.nih.gov/genomes/all/GCA/009/648/915/GCA_009648915.1_ASM964891v1
GCA_015565955.1	PRJNA675454	SAMN16708465	representative genome	69362	69362	Microbacterium schleiferi	strain=A32-1	Complete Genome	ftp://ftp.ncbi.nlm.nih.gov/genomes/all/GCA/015/565/955/GCA_015565955.1_ASM1556595v1
GCA_001414055.1	PRJNA257504	SAMN04208552	representative genome	69395	69395	Caulobacter henricii	strain=CB4	Complete Genome	ftp://ftp.ncbi.nlm.nih.gov/genomes/all/GCA/001/414/055/GCA_001414055.1_ASM141405v1
GCA_900465055.1	PRJEB24680	SAMEA104555970	representative genome	69539	69539	Moritella yayanosii	strain=DB21MT 5	Complete Genome	ftp://ftp.ncbi.nlm.nih.gov/genomes/all/GCA/900/465/055/GCA_900465055.1_MORIYA_PRJEB24680v2
GCA_002749615.1	PRJNA415428	SAMN07822593	representative genome	69666	69666	Caulobacter mirabilis	strain=FWC 38	Complete Genome	ftp://ftp.ncbi.nlm.nih.gov/genomes/all/GCA/002/749/615/GCA_002749615.1_ASM274961v1
GCA_009363155.1	PRJNA578225	SAMN13053265	representative genome	69964	69964	Azotobacter salinestris	strain=KACC 13899	Complete Genome	ftp://ftp.ncbi.nlm.nih.gov/genomes/all/GCA/009/363/155/GCA_009363155.1_ASM936315v1
GCA_016028795.1	PRJNA231221	SAMN13450398	representative genome	69966	69966	Macrococcus caseolyticus	strain=FDAARGOS_868	Complete Genome	ftp://ftp.ncbi.nlm.nih.gov/genomes/all/GCA/016/028/795/GCA_016028795.1_ASM1602879v1
GCA_001922405.1	PRJNA357697	SAMN06159561	representative genome	70255	70255	Staphylococcus condimenti	strain=StO 2014-01	Complete Genome	ftp://ftp.ncbi.nlm.nih.gov/genomes/all/GCA/001/922/405/GCA_001922405.1_ASM192240v1
GCA_009884975.1	PRJNA556123	SAMN12340932	representative genome	70348	70348	Acinetobacter dispersus	strain=NCCP 16014	Complete Genome	ftp://ftp.ncbi.nlm.nih.gov/genomes/all/GCA/009/884/975/GCA_009884975.1_ASM988497v1
GCA_003391255.1	PRJNA481851	SAMN09691142	representative genome	70775	70775	Pseudomonas plecoglossicida	strain=XSDHY-P	Complete Genome	ftp://ftp.ncbi.nlm.nih.gov/genomes/all/GCA/003/391/255/GCA_003391255.1_ASM339125v1
GCA_016725245.1	PRJNA231221	SAMN16357322	representative genome	71237	71237	Mammaliicoccus vitulinus	strain=FDAARGOS_1153	Complete Genome	ftp://ftp.ncbi.nlm.nih.gov/genomes/all/GCA/016/725/245/GCA_016725245.1_ASM1672524v1
GCA_001275345.1	PRJNA293988	SAMN04012814	representative genome	71999	71999	Kocuria palustris	strain=MU14/1	Complete Genome	ftp://ftp.ncbi.nlm.nih.gov/genomes/all/GCA/001/275/345/GCA_001275345.1_ASM127534v1
GCA_012648005.1	PRJNA616328	SAMN14479759	representative genome	72360	72360	Bacillus mojavensis	strain=UCMB5075	Complete Genome	ftp://ftp.ncbi.nlm.nih.gov/genomes/all/GCA/012/648/005/GCA_012648005.1_ASM1264800v1
GCA_003667885.1	PRJNA412146	SAMN10146793	representative genome	72361	72361	Bacillus vallismortis	strain=Bac111	Complete Genome	ftp://ftp.ncbi.nlm.nih.gov/genomes/all/GCA/003/667/885/GCA_003667885.1_ASM366788v1
GCA_001028645.1	PRJNA232502	SAMN02739579	representative genome	72758	29388	Staphylococcus capitis subsp. capitis	strain=AYP1020	Complete Genome	ftp://ftp.ncbi.nlm.nih.gov/genomes/all/GCA/001/028/645/GCA_001028645.1_ASM102864v1
GCA_900637545.1	PRJEB6403	SAMEA4475689	representative genome	73010	73010	Aeromonas encheleia	strain=NCTC12917	Complete Genome	ftp://ftp.ncbi.nlm.nih.gov/genomes/all/GCA/900/637/545/GCA_900637545.1_51438_G01
GCA_004328625.1	PRJNA486883	SAMN09867566	representative genome	73044	73044	Streptomyces seoulensis	strain=KCTC 9819	Complete Genome	ftp://ftp.ncbi.nlm.nih.gov/genomes/all/GCA/004/328/625/GCA_004328625.1_ASM432862v1
GCA_015992245.1	PRJNA681213	SAMN16939970	representative genome	74661	74661	Halomonas campisalis	strain=SS10-MC5	Complete Genome	ftp://ftp.ncbi.nlm.nih.gov/genomes/all/GCA/015/992/245/GCA_015992245.1_ASM1599224v1
GCA_002804205.1	PRJNA330899	SAMN05429604	representative genome	74700	74700	Entomoplasma freundtii	strain=BARC 318	Complete Genome	ftp://ftp.ncbi.nlm.nih.gov/genomes/all/GCA/002/804/205/GCA_002804205.1_ASM280420v1
GCA_013378095.1	PRJNA323748	SAMN05188412	representative genome	75105	75105	Paraburkholderia caribensis	strain=852011	Complete Genome	ftp://ftp.ncbi.nlm.nih.gov/genomes/all/GCA/013/378/095/GCA_013378095.1_ASM1337809v1
GCA_900289045.1	PRJEB23532	SAMEA104558311	representative genome	75385	75385	Micropruina glycogenica		Complete Genome	ftp://ftp.ncbi.nlm.nih.gov/genomes/all/GCA/900/289/045/GCA_900289045.1_MPGL2
GCA_000512735.1	PRJNA75073	SAMN02769647	representative genome	75906	75906	Thermocrinis ruber	strain=DSM 23557	Complete Genome	ftp://ftp.ncbi.nlm.nih.gov/genomes/all/GCA/000/512/735/GCA_000512735.1_ASM51273v1
GCA_000025965.1	PRJNA13242	SAMEA3138218	representative genome	76114	551760	Aromatoleum aromaticum EbN1	strain=EbN1	Complete Genome	ftp://ftp.ncbi.nlm.nih.gov/genomes/all/GCA/000/025/965/GCA_000025965.1_ASM2596v1
GCA_017894365.1	PRJNA645050	SAMN15489427	representative genome	76115	76115	Aromatoleum bremense	strain=PbN1	Complete Genome	ftp://ftp.ncbi.nlm.nih.gov/genomes/all/GCA/017/894/365/GCA_017894365.1_ASM1789436v1
GCA_017894385.1	PRJNA645075	SAMN15491725	representative genome	76116	76116	Aromatoleum petrolei	strain=ToN1	Complete Genome	ftp://ftp.ncbi.nlm.nih.gov/genomes/all/GCA/017/894/385/GCA_017894385.1_ASM1789438v1
GCA_001444445.1	PRJNA282954	SAMN04260158	representative genome	76123	76123	Prevotella enoeca	strain=F0113	Complete Genome	ftp://ftp.ncbi.nlm.nih.gov/genomes/all/GCA/001/444/445/GCA_001444445.1_ASM144444v1
GCA_002218045.2	PRJDB5783	SAMD00080447	representative genome	76258	76258	Vibrio rumoiensis	strain=FERM P-14531	Complete Genome	ftp://ftp.ncbi.nlm.nih.gov/genomes/all/GCA/002/218/045/GCA_002218045.2_ASM221804v2
GCA_900660635.1	PRJEB6403	SAMEA104167171	representative genome	76629	76629	Mycoplasma gallopavonis	strain=NCTC10186	Complete Genome	ftp://ftp.ncbi.nlm.nih.gov/genomes/all/GCA/900/660/635/GCA_900660635.1_56793_F01-3
GCA_001483865.1	PRJNA306798	SAMN04363976	representative genome	76731	76731	Roseateles depolymerans	strain=KCTC 42856	Complete Genome	ftp://ftp.ncbi.nlm.nih.gov/genomes/all/GCA/001/483/865/GCA_001483865.1_ASM148386v1
GCA_003852045.1	PRJNA433211	SAMN08359171	representative genome	76758	76758	Pseudomonas orientalis	strain=8B	Complete Genome	ftp://ftp.ncbi.nlm.nih.gov/genomes/all/GCA/003/852/045/GCA_003852045.1_ASM385204v1
GCA_003671975.1	PRJNA395632	SAMN07411806	representative genome	76759	76759	Pseudomonas monteilii	strain=B5	Complete Genome	ftp://ftp.ncbi.nlm.nih.gov/genomes/all/GCA/003/671/975/GCA_003671975.1_ASM367197v1
GCA_013285305.1	PRJNA635762	SAMN15052423	representative genome	76760	76760	Pseudomonas rhodesiae	strain=NL2019	Complete Genome	ftp://ftp.ncbi.nlm.nih.gov/genomes/all/GCA/013/285/305/GCA_013285305.1_ASM1328530v1
GCA_002028325.1	PRJNA355625	SAMN06076152	representative genome	76761	76761	Pseudomonas veronii	strain=R02	Complete Genome	ftp://ftp.ncbi.nlm.nih.gov/genomes/all/GCA/002/028/325/GCA_002028325.1_ASM202832v1
GCA_001457555.1	PRJEB6403	SAMEA2479572	representative genome	76857	851	Fusobacterium nucleatum subsp. polymorphum	strain=NCTC10562	Complete Genome	ftp://ftp.ncbi.nlm.nih.gov/genomes/all/GCA/001/457/555/GCA_001457555.1_NCTC10562
GCA_001460635.1	PRJEB10402	SAMEA3507300	representative genome	76936	76936	Helicobacter typhlonius		Complete Genome	ftp://ftp.ncbi.nlm.nih.gov/genomes/all/GCA/001/460/635/GCA_001460635.1_htyphlonius_mit97-6810
GCA_002080435.1	PRJNA380772	SAMN06647797	representative genome	76947	76947	Sphingobium herbicidovorans	strain=MH	Complete Genome	ftp://ftp.ncbi.nlm.nih.gov/genomes/all/GCA/002/080/435/GCA_002080435.1_ASM208043v1
GCA_002736065.1	PRJNA415012	SAMN07812005	representative genome	78327	78327	Pseudomonas mosselii	strain=PtA1	Complete Genome	ftp://ftp.ncbi.nlm.nih.gov/genomes/all/GCA/002/736/065/GCA_002736065.1_ASM273606v1
GCA_009931295.1	PRJNA513207	SAMN10698425	representative genome	78398	78398	Pectobacterium odoriferum	strain=JK2.1	Complete Genome	ftp://ftp.ncbi.nlm.nih.gov/genomes/all/GCA/009/931/295/GCA_009931295.1_ASM993129v1
GCA_004117095.1	PRJNA427089	SAMN08222605	representative genome	79263	79263	Paenibacillus chitinolyticus	strain=KCCM 41400	Complete Genome	ftp://ftp.ncbi.nlm.nih.gov/genomes/all/GCA/004/117/095/GCA_004117095.1_ASM411709v1
GCA_001643775.1	PRJNA283216	SAMN03610232	representative genome	79604	79604	Denitrobacterium detoxificans	strain=NPOH1	Complete Genome	ftp://ftp.ncbi.nlm.nih.gov/genomes/all/GCA/001/643/775/GCA_001643775.1_ASM164377v1
GCA_002952315.1	PRJNA411857	SAMN07689503	representative genome	79967	79967	Erwinia pyrifoliae	strain=EpK1/15	Complete Genome	ftp://ftp.ncbi.nlm.nih.gov/genomes/all/GCA/002/952/315/GCA_002952315.1_ASM295231v1
GCA_017526105.1	PRJNA714080	SAMN18287616	representative genome	80860	80860	Streptomyces cyanogenus	strain=S136	Complete Genome	ftp://ftp.ncbi.nlm.nih.gov/genomes/all/GCA/017/526/105/GCA_017526105.1_ASM1752610v1
GCA_002804105.1	PRJNA330902	SAMN05429631	representative genome	81459	81459	Entomoplasma melaleucae	strain=M1	Complete Genome	ftp://ftp.ncbi.nlm.nih.gov/genomes/all/GCA/002/804/105/GCA_002804105.1_ASM280410v1
GCA_002441935.1	PRJNA412357	SAMN07709945	representative genome	81460	138853	Mesoplasma lactucae ATCC 49193	strain=831-C4	Complete Genome	ftp://ftp.ncbi.nlm.nih.gov/genomes/all/GCA/002/441/935/GCA_002441935.1_ASM244193v1
GCA_001955735.1	PRJNA356916	SAMN06118137	representative genome	81479	81479	Rhodoferax antarcticus	strain=DSM 24876	Complete Genome	ftp://ftp.ncbi.nlm.nih.gov/genomes/all/GCA/001/955/735/GCA_001955735.1_ASM195573v1
GCA_002953735.1	PRJNA427137	SAMN08224108	representative genome	82348	82348	Streptococcus pluranimalium	strain=TH11417	Complete Genome	ftp://ftp.ncbi.nlm.nih.gov/genomes/all/GCA/002/953/735/GCA_002953735.1_ASM295373v1
GCA_003991855.1	PRJNA419117	SAMN08043160	representative genome	82380	82380	Microbacterium oxydans	strain=HG3	Complete Genome	ftp://ftp.ncbi.nlm.nih.gov/genomes/all/GCA/003/991/855/GCA_003991855.1_ASM399185v1
GCA_013347325.1	PRJNA231221	SAMN11056354	representative genome	82541	82541	Cupriavidus gilardii	strain=FDAARGOS_639	Complete Genome	ftp://ftp.ncbi.nlm.nih.gov/genomes/all/GCA/013/347/325/GCA_013347325.1_ASM1334732v1
GCA_002850055.1	PRJNA343197	SAMN06052354	representative genome	82688	82688	Liquorilactobacillus nagelii	strain=TMW 1.1827	Complete Genome	ftp://ftp.ncbi.nlm.nih.gov/genomes/all/GCA/002/850/055/GCA_002850055.1_ASM285005v1
GCA_013234275.1	PRJDB9774	SAMD00224198	representative genome	82977	82977	Buttiauxella agrestis	strain=DSM 9389	Complete Genome	ftp://ftp.ncbi.nlm.nih.gov/genomes/all/GCA/013/234/275/GCA_013234275.1_ASM1323427v1
GCA_900638655.1	PRJEB6403	SAMEA104307718	representative genome	82985	82985	Pragia fontium	strain=NCTC12284	Complete Genome	ftp://ftp.ncbi.nlm.nih.gov/genomes/all/GCA/900/638/655/GCA_900638655.1_58635_F02
GCA_001605725.1	PRJNA284839	SAMN03733495	representative genome	83262	83262	Mycobacteroides immunogenum	strain=CCUG 47286	Complete Genome	ftp://ftp.ncbi.nlm.nih.gov/genomes/all/GCA/001/605/725/GCA_001605725.1_ASM160572v1
GCA_900149625.2	PRJEB17986	SAMEA4555931	representative genome	83559	83559	Chlamydia suis		Complete Genome	ftp://ftp.ncbi.nlm.nih.gov/genomes/all/GCA/900/149/625/GCA_900149625.2_5-27b_chromosome
GCA_001518835.1	PRJNA281531	SAMN04158503	representative genome	83655	83655	Leclercia adecarboxylata	strain=USDA-ARS-USMARC-60222	Complete Genome	ftp://ftp.ncbi.nlm.nih.gov/genomes/all/GCA/001/518/835/GCA_001518835.1_ASM151883v1
GCA_003932715.1	PRJNA382016	SAMN06698340	representative genome	83656	83656	Streptomyces tsukubensis	strain=NRRL 18488	Complete Genome	ftp://ftp.ncbi.nlm.nih.gov/genomes/all/GCA/003/932/715/GCA_003932715.1_ASM393271v1
GCA_003999355.1	PRJNA486879	SAMN09867391	representative genome	83683	83683	Lactobacillus amylolyticus	strain=L5	Complete Genome	ftp://ftp.ncbi.nlm.nih.gov/genomes/all/GCA/003/999/355/GCA_003999355.1_ASM399935v1
GCA_006740305.1	PRJDB5979	SAMD00093676	representative genome	83684	1584	Lactobacillus delbrueckii subsp. delbrueckii	strain=NBRC 3202	Complete Genome	ftp://ftp.ncbi.nlm.nih.gov/genomes/all/GCA/006/740/305/GCA_006740305.1_ASM674030v1
GCA_016747875.1	PRJNA691902	SAMN17307726	representative genome	83771	83771	Succinivibrio dextrinosolvens	strain=ASCUSBF53	Complete Genome	ftp://ftp.ncbi.nlm.nih.gov/genomes/all/GCA/016/747/875/GCA_016747875.1_ASM1674787v1
GCA_001042715.1	PRJNA263904	SAMN03768360	representative genome	84022	84022	Clostridium aceticum	strain=DSM 1496	Complete Genome	ftp://ftp.ncbi.nlm.nih.gov/genomes/all/GCA/001/042/715/GCA_001042715.1_ASM104271v1
GCA_002896855.1	PRJNA388583	SAMN07200985	representative genome	84032	84032	Pseudoclostridium thermosuccinogenes	strain=DSM 5807	Complete Genome	ftp://ftp.ncbi.nlm.nih.gov/genomes/all/GCA/002/896/855/GCA_002896855.1_ASM289685v1
GCA_004011905.1	PRJNA434635	SAMN08565628	representative genome	84096	84096	Gordonia alkanivorans	strain=YC-RL2	Complete Genome	ftp://ftp.ncbi.nlm.nih.gov/genomes/all/GCA/004/011/905/GCA_004011905.1_ASM401190v1
GCA_900637575.1	PRJEB6403	SAMEA44527918	representative genome	84110	84110	Slackia heliotrinireducens	strain=NCTC11029	Complete Genome	ftp://ftp.ncbi.nlm.nih.gov/genomes/all/GCA/900/637/575/GCA_900637575.1_52006_A02
GCA_001442745.1	PRJNA271656	SAMN03275727	representative genome	84531	84531	Lysobacter antibioticus	strain=76	Complete Genome	ftp://ftp.ncbi.nlm.nih.gov/genomes/all/GCA/001/442/745/GCA_001442745.1_ASM144274v1
GCA_014217215.1	PRJNA639408	SAMN15235892	representative genome	85336	85336	Rothia nasimurium	strain=E1706032	Complete Genome	ftp://ftp.ncbi.nlm.nih.gov/genomes/all/GCA/014/217/215/GCA_014217215.1_ASM1421721v1
GCA_001708035.2	PRJNA314299	SAMN04531896	representative genome	85581	38293	Photobacterium damselae subsp. damselae	strain=RM-71	Complete Genome	ftp://ftp.ncbi.nlm.nih.gov/genomes/all/GCA/001/708/035/GCA_001708035.2_ASM170803v2
GCA_010731575.1	PRJDB7717	SAMD00153199	representative genome	85693	85693	Mycolicibacterium monacense	strain=JCM 15658	Complete Genome	ftp://ftp.ncbi.nlm.nih.gov/genomes/all/GCA/010/731/575/GCA_010731575.1_ASM1073157v1
GCA_015377145.2	PRJNA665389	SAMN16253275	representative genome	86185	86185	Pseudomonas lundensis	strain=2T.2.5.2	Complete Genome	ftp://ftp.ncbi.nlm.nih.gov/genomes/all/GCA/015/377/145/GCA_015377145.2_2T-2-5-2v4
GCA_002736285.1	PRJNA415333	SAMN07821582	representative genome	86660	86660	Mycoplasma dispar	strain=GS01	Complete Genome	ftp://ftp.ncbi.nlm.nih.gov/genomes/all/GCA/002/736/285/GCA_002736285.1_ASM273628v1
GCA_001543105.1	PRJNA308559	SAMN04419111	representative genome	87541	87541	Aerococcus christensenii	strain=CCUG28831	Complete Genome	ftp://ftp.ncbi.nlm.nih.gov/genomes/all/GCA/001/543/105/GCA_001543105.1_ASM154310v1
GCA_003015125.1	PRJNA381387	SAMN06675636	representative genome	88688	88688	Caulobacter segnis	strain=TK0059	Complete Genome	ftp://ftp.ncbi.nlm.nih.gov/genomes/all/GCA/003/015/125/GCA_003015125.1_ASM301512v1
GCA_008151785.1	PRJNA523217	SAMN10976983	representative genome	89152	89152	Peptacetobacter hiranonis	strain=DSM 13275	Complete Genome	ftp://ftp.ncbi.nlm.nih.gov/genomes/all/GCA/008/151/785/GCA_008151785.1_ASM815178v1
GCA_013372165.1	PRJNA633571	SAMN09274393	representative genome	91353	198	Campylobacter hyointestinalis subsp. lawsonii	strain=CHY5	Complete Genome	ftp://ftp.ncbi.nlm.nih.gov/genomes/all/GCA/013/372/165/GCA_013372165.1_ASM1337216v1
GCA_003285045.1	PRJNA477457	SAMN09469947	representative genome	92400	92400	Mycoplasma anseris	strain=ATCC 49234	Complete Genome	ftp://ftp.ncbi.nlm.nih.gov/genomes/all/GCA/003/285/045/GCA_003285045.1_ASM328504v1
GCA_003269445.1	PRJNA472475	SAMN09237270	representative genome	92401	92401	Mycoplasma cloacale	strain=NCTC 10199	Complete Genome	ftp://ftp.ncbi.nlm.nih.gov/genomes/all/GCA/003/269/445/GCA_003269445.1_ASM326944v1
GCA_014171495.1	PRJNA607018	SAMN14119948	representative genome	92647	92647	Paraburkholderia tropica	strain=IAC135	Complete Genome	ftp://ftp.ncbi.nlm.nih.gov/genomes/all/GCA/014/171/495/GCA_014171495.1_ASM1417149v1
GCA_001399515.1	PRJNA298454	SAMN04159244	representative genome	92945	92945	Ketogulonicigenium vulgare	strain=Hbe602	Complete Genome	ftp://ftp.ncbi.nlm.nih.gov/genomes/all/GCA/001/399/515/GCA_001399515.1_ASM139951v1
GCA_002117445.1	PRJNA359416	SAMN06191729	representative genome	92947	92947	Ketogulonicigenium robustum	strain=SPU_B003	Complete Genome	ftp://ftp.ncbi.nlm.nih.gov/genomes/all/GCA/002/117/445/GCA_002117445.1_ASM211744v1
GCA_001465595.2	PRJNA305052	SAMN04316586	representative genome	93218	93218	Pandoraea apista	strain=DSM 16535	Complete Genome	ftp://ftp.ncbi.nlm.nih.gov/genomes/all/GCA/001/465/595/GCA_001465595.2_ASM146559v2
GCA_001465545.3	PRJNA305058	SAMN04316854	representative genome	93219	93219	Pandoraea norimbergensis	strain=DSM 11628	Complete Genome	ftp://ftp.ncbi.nlm.nih.gov/genomes/all/GCA/001/465/545/GCA_001465545.3_ASM146554v3
GCA_000504585.2	PRJNA230133	SAMN02427182	representative genome	93220	93220	Pandoraea pnomenusa	strain=RB-44	Complete Genome	ftp://ftp.ncbi.nlm.nih.gov/genomes/all/GCA/000/504/585/GCA_000504585.2_ASM50458v2
GCA_000815105.2	PRJNA270151	SAMN03263587	representative genome	93221	93221	Pandoraea pulmonicola	strain=DSM 16583	Complete Genome	ftp://ftp.ncbi.nlm.nih.gov/genomes/all/GCA/000/815/105/GCA_000815105.2_ASM81510v2
GCA_900187205.1	PRJEB6403	SAMEA4530655	representative genome	93222	93222	Pandoraea sputorum	strain=NCTC13161	Complete Genome	ftp://ftp.ncbi.nlm.nih.gov/genomes/all/GCA/900/187/205/GCA_900187205.1_52191_D01
GCA_001761405.1	PRJNA325544	SAMN05240577	representative genome	93378	93378	Edwardsiella hoshinae	strain=ATCC 35051	Complete Genome	ftp://ftp.ncbi.nlm.nih.gov/genomes/all/GCA/001/761/405/GCA_001761405.1_ASM176140v1
GCA_002075795.1	PRJNA380174	SAMN06628905	representative genome	93973	93973	Shewanella japonica	strain=KCTC 22435	Complete Genome	ftp://ftp.ncbi.nlm.nih.gov/genomes/all/GCA/002/075/795/GCA_002075795.1_ASM207579v1
GCA_000067205.1	PRJNA28135	SAMEA3138272	representative genome	94624	94624	Bordetella petrii	strain=DSM 12804	Complete Genome	ftp://ftp.ncbi.nlm.nih.gov/genomes/all/GCA/000/067/205/GCA_000067205.1_ASM6720v1
GCA_017348895.1	PRJNA656431	SAMN14501574	representative genome	94869	94869	Clostridium gasigenes	strain=CGAS001	Complete Genome	ftp://ftp.ncbi.nlm.nih.gov/genomes/all/GCA/017/348/895/GCA_017348895.1_ASM1734889v1
GCA_012971725.1	PRJNA606475	SAMN14091588	representative genome	95301	95301	Pseudomonas multiresinivorans	strain=populi	Complete Genome	ftp://ftp.ncbi.nlm.nih.gov/genomes/all/GCA/012/971/725/GCA_012971725.1_ASM1297172v1
GCA_001718895.1	PRJNA279182	SAMN03449602	representative genome	95486	95486	Burkholderia cenocepacia	strain=MSMB384WGS	Complete Genome	ftp://ftp.ncbi.nlm.nih.gov/genomes/all/GCA/001/718/895/GCA_001718895.1_ASM171889v1
GCA_005931095.1	PRJNA515283	SAMN10752162	representative genome	95641	95641	Methylotuvimicrobium buryatense	strain=5GB1C	Complete Genome	ftp://ftp.ncbi.nlm.nih.gov/genomes/all/GCA/005/931/095/GCA_005931095.1_ASM593109v1
GCA_008807855.1	PRJNA488920	SAMN09945366	representative genome	96344	96344	Cupriavidus oxalaticus	strain=T2	Complete Genome	ftp://ftp.ncbi.nlm.nih.gov/genomes/all/GCA/008/807/855/GCA_008807855.1_ASM880785v1
GCA_000018405.1	PRJNA18007	SAMN00623035	representative genome	96561	181663	Desulfococcus oleovorans Hxd3	strain=Hxd3	Complete Genome	ftp://ftp.ncbi.nlm.nih.gov/genomes/all/GCA/000/018/405/GCA_000018405.1_ASM1840v1
GCA_001922305.1	PRJNA340223	SAMN06117593	representative genome	96773	96773	Thauera chlorobenzoica	strain=3CB1	Complete Genome	ftp://ftp.ncbi.nlm.nih.gov/genomes/all/GCA/001/922/305/GCA_001922305.1_ASM192230v1
GCA_013377295.1	PRJNA283783	SAMN04549220	representative genome	97481	97481	Pasteurella skyensis	strain=95A1	Complete Genome	ftp://ftp.ncbi.nlm.nih.gov/genomes/all/GCA/013/377/295/GCA_013377295.1_ASM1337729v1
GCA_001718655.1	PRJNA279182	SAMN03449265	representative genome	101571	101571	Burkholderia ubonensis	strain=MSMB2035	Complete Genome	ftp://ftp.ncbi.nlm.nih.gov/genomes/all/GCA/001/718/655/GCA_001718655.1_ASM171865v1
GCA_009498035.1	PRJNA510219	SAMN10600592	representative genome	103733	103733	Saccharothrix syringae	strain=NRRL B-16468	Complete Genome	ftp://ftp.ncbi.nlm.nih.gov/genomes/all/GCA/009/498/035/GCA_009498035.1_ASM949803v1
GCA_006770325.1	PRJNA287884	SAMN07137594	representative genome	103855	103855	Bordetella hinzii	strain=SV2	Complete Genome	ftp://ftp.ncbi.nlm.nih.gov/genomes/all/GCA/006/770/325/GCA_006770325.1_ASM677032v1
GCA_003367705.1	PRJNA484194	SAMN09761059	representative genome	104336	104336	Microbacterium foliorum	strain=NRRL B-24224	Complete Genome	ftp://ftp.ncbi.nlm.nih.gov/genomes/all/GCA/003/367/705/GCA_003367705.1_ASM336770v1
GCA_008876665.1	PRJNA566223	SAMN12784883	representative genome	104955	104955	Limosilactobacillus frumenti	strain=LF145	Complete Genome	ftp://ftp.ncbi.nlm.nih.gov/genomes/all/GCA/008/876/665/GCA_008876665.1_ASM887666v1
GCA_001628775.1	PRJNA278904	SAMN03434877	representative genome	105219	105219	Ralstonia mannitolilytica	strain=SN83A39	Complete Genome	ftp://ftp.ncbi.nlm.nih.gov/genomes/all/GCA/001/628/775/GCA_001628775.1_ASM162877v1
GCA_000143085.1	PRJNA40331	SAMN02598531	representative genome	105559	473531	Nitrosococcus watsonii C-113	strain=C-113	Complete Genome	ftp://ftp.ncbi.nlm.nih.gov/genomes/all/GCA/000/143/085/GCA_000143085.1_ASM14308v1
GCA_000013345.1	PRJNA13963	SAMN02199398	representative genome	106370	106370	Frankia casuarinae	strain=CcI3	Complete Genome	ftp://ftp.ncbi.nlm.nih.gov/genomes/all/GCA/000/013/345/GCA_000013345.1_ASM1334v1
GCA_000697965.2	PRJNA247817	SAMN02781308	representative genome	106592	106592	Ensifer adhaerens	strain=Casida A	Complete Genome	ftp://ftp.ncbi.nlm.nih.gov/genomes/all/GCA/000/697/965/GCA_000697965.2_ASM69796v2
GCA_001020955.1	PRJNA282574	SAMN03571539	representative genome	106634	106634	Thioalkalivibrio versutus	strain=D301	Complete Genome	ftp://ftp.ncbi.nlm.nih.gov/genomes/all/GCA/001/020/955/GCA_001020955.1_ASM102095v1
GCA_002370525.2	PRJDB2892	SAMD00018975	representative genome	106649	106649	Acinetobacter guillouiae	strain=NBRC 110550	Complete Genome	ftp://ftp.ncbi.nlm.nih.gov/genomes/all/GCA/002/370/525/GCA_002370525.2_ASM237052v2
GCA_004803875.1	PRJNA383097	SAMN06759395	representative genome	107401	107401	Tenacibaculum maritimum	strain=TM-KORJJ	Complete Genome	ftp://ftp.ncbi.nlm.nih.gov/genomes/all/GCA/004/803/875/GCA_004803875.1_ASM480387v1
GCA_010918895.1	PRJNA558439	SAMN12478519	representative genome	108981	108981	Acinetobacter schindleri	strain=HZE30-1	Complete Genome	ftp://ftp.ncbi.nlm.nih.gov/genomes/all/GCA/010/918/895/GCA_010918895.1_ASM1091889v1
GCA_000499665.2	PRJEB4369	SAMEA4532341	representative genome	109232	109232	Rickettsia monacensis	strain=IrR/Munich	Complete Genome	ftp://ftp.ncbi.nlm.nih.gov/genomes/all/GCA/000/499/665/GCA_000499665.2_RMONA_1
GCA_007990575.1	PRJDB7856	SAMD00156225	representative genome	109328	109328	Leptotrichia trevisanii	strain=JMUB4039	Complete Genome	ftp://ftp.ncbi.nlm.nih.gov/genomes/all/GCA/007/990/575/GCA_007990575.1_ASM799057v1
GCA_013377195.1	PRJNA283783	SAMN04539621	representative genome	109472	109472	Bisgaardia hudsonensis	strain=M327/99/2	Complete Genome	ftp://ftp.ncbi.nlm.nih.gov/genomes/all/GCA/013/377/195/GCA_013377195.1_ASM1337719v1
GCA_001936235.1	PRJNA357991	SAMN06163224	representative genome	109790	109790	Lactobacillus jensenii	strain=SNUV360	Complete Genome	ftp://ftp.ncbi.nlm.nih.gov/genomes/all/GCA/001/936/235/GCA_001936235.1_ASM193623v1
GCA_016861545.1	PRJDB10860	SAMD00261041	representative genome	110505	110505	Mycobacterium heckeshornense	strain=JMUB5695	Complete Genome	ftp://ftp.ncbi.nlm.nih.gov/genomes/all/GCA/016/861/545/GCA_016861545.1_ASM1686154v1
GCA_009834205.1	PRJNA563711	SAMN12724567	representative genome	110937	110937	Rathayibacter festucae	strain=VKM Ac-2802	Complete Genome	ftp://ftp.ncbi.nlm.nih.gov/genomes/all/GCA/009/834/205/GCA_009834205.1_ASM983420v1
GCA_001553565.1	PRJNA282954	SAMN04435863	representative genome	111015	111015	Actinomyces radicidentis	strain=CCUG 36733	Complete Genome	ftp://ftp.ncbi.nlm.nih.gov/genomes/all/GCA/001/553/565/GCA_001553565.1_ASM155356v1
GCA_017901175.1	PRJNA71963	SAMN18614033	representative genome	111769	111769	Thiothrix unzii	strain=A1	Complete Genome	ftp://ftp.ncbi.nlm.nih.gov/genomes/all/GCA/017/901/175/GCA_017901175.1_ASM1790117v1
GCA_000317575.1	PRJNA158877	SAMN02261352	representative genome	111780	102116	Stanieria cyanosphaera PCC 7437	strain=PCC 7437	Complete Genome	ftp://ftp.ncbi.nlm.nih.gov/genomes/all/GCA/000/317/575/GCA_000317575.1_ASM31757v1
GCA_014672695.1	PRJNA635277	SAMN15030566	representative genome	111831	111831	Defluviicoccus vanus	strain=Ben 114	Complete Genome	ftp://ftp.ncbi.nlm.nih.gov/genomes/all/GCA/014/672/695/GCA_014672695.1_ASM1467269v1
GCA_013377995.1	PRJNA638810	SAMN15211746	representative genome	111844	111844	Mannheimia pernigra	strain=17CN0883	Complete Genome	ftp://ftp.ncbi.nlm.nih.gov/genomes/all/GCA/013/377/995/GCA_013377995.1_ASM1337799v1
GCA_003815775.1	PRJNA498534	SAMN05421768	representative genome	112234	112234	Chryseobacterium joostei	strain=DSM 16927	Complete Genome	ftp://ftp.ncbi.nlm.nih.gov/genomes/all/GCA/003/815/775/GCA_003815775.1_ASM381577v1
GCA_002982135.1	PRJNA376812	SAMN06447728	representative genome	114090	114090	Pediococcus inopinatus	strain=DSM 20285	Complete Genome	ftp://ftp.ncbi.nlm.nih.gov/genomes/all/GCA/002/982/135/GCA_002982135.1_ASM298213v1
GCA_002998925.1	PRJNA282954	SAMN08567286	representative genome	114527	114527	Mogibacterium diversum	strain=CCUG 47132	Complete Genome	ftp://ftp.ncbi.nlm.nih.gov/genomes/all/GCA/002/998/925/GCA_002998925.1_ASM299892v1
GCA_900660705.1	PRJEB6403	SAMEA104210792	representative genome	114880	114880	Mycoplasma columbinasale	strain=NCTC10184	Complete Genome	ftp://ftp.ncbi.nlm.nih.gov/genomes/all/GCA/900/660/705/GCA_900660705.1_57612_F01-3
GCA_900660685.1	PRJEB6403	SAMEA104210788	representative genome	114881	114881	Mycoplasma columbinum	strain=NCTC10178	Complete Genome	ftp://ftp.ncbi.nlm.nih.gov/genomes/all/GCA/900/660/685/GCA_900660685.1_57572_G01-3
GCA_900660665.1	PRJEB6403	SAMEA104210789	representative genome	114885	114885	Mycoplasma maculosum	strain=NCTC10168	Complete Genome	ftp://ftp.ncbi.nlm.nih.gov/genomes/all/GCA/900/660/665/GCA_900660665.1_57612_D01-3
GCA_011399095.1	PRJNA606145	SAMN14086256	representative genome	115561	115561	Halomonas hydrothermalis	strain=Slthf2	Complete Genome	ftp://ftp.ncbi.nlm.nih.gov/genomes/all/GCA/011/399/095/GCA_011399095.1_ASM1139909v1
GCA_008705135.1	PRJNA412292	SAMN07709099	representative genome	116188	116188	Streptomyces coeruleorubidus	strain=ATCC 13740	Complete Genome	ftp://ftp.ncbi.nlm.nih.gov/genomes/all/GCA/008/705/135/GCA_008705135.1_ASM870513v1
GCA_000317025.1	PRJNA158829	SAMN02261346	representative genome	118163	54308	Pleurocapsa sp. PCC 7327	strain=PCC 7327	Complete Genome	ftp://ftp.ncbi.nlm.nih.gov/genomes/all/GCA/000/317/025/GCA_000317025.1_ASM31702v1
GCA_900637915.1	PRJEB6403	SAMEA48419668	representative genome	119981	119981	Propionibacterium australiense	strain=NCTC13651	Complete Genome	ftp://ftp.ncbi.nlm.nih.gov/genomes/all/GCA/900/637/915/GCA_900637915.1_52941_B01
GCA_002355855.1	PRJDB4885	SAMD00053320	representative genome	120107	120107	Sphingobium cloacae	strain=JCM 10874	Complete Genome	ftp://ftp.ncbi.nlm.nih.gov/genomes/all/GCA/002/355/855/GCA_002355855.1_ASM235585v1
GCA_002288285.1	PRJNA397800	SAMN07488776	representative genome	121428	121428	Sphingobium xenophagum	strain=C1	Complete Genome	ftp://ftp.ncbi.nlm.nih.gov/genomes/all/GCA/002/288/285/GCA_002288285.1_ASM228828v1
GCA_011040435.1	PRJNA509367	SAMN14133006	representative genome	122355	122355	Pseudomonas psychrophila	strain=KM02	Complete Genome	ftp://ftp.ncbi.nlm.nih.gov/genomes/all/GCA/011/040/435/GCA_011040435.1_ASM1104043v1
GCA_000021565.1	PRJNA12526	SAMN02604029	representative genome	123214	309805	Persephonella marina EX-H1	strain=EX-H1	Complete Genome	ftp://ftp.ncbi.nlm.nih.gov/genomes/all/GCA/000/021/565/GCA_000021565.1_ASM2156v1
GCA_011455495.1	PRJNA283783	SAMN04545323	representative genome	123824	123824	Frederiksenia canicola	strain=HPA 21	Complete Genome	ftp://ftp.ncbi.nlm.nih.gov/genomes/all/GCA/011/455/495/GCA_011455495.1_ASM1145549v1
GCA_002393505.1	PRJNA231221	SAMN07312452	representative genome	126385	126385	Providencia alcalifaciens	strain=FDAARGOS_408	Complete Genome	ftp://ftp.ncbi.nlm.nih.gov/genomes/all/GCA/002/393/505/GCA_002393505.1_ASM239350v1
GCA_010728155.1	PRJDB7717	SAMD00153178	representative genome	126673	126673	Mycolicibacterium doricum	strain=JCM 12405	Complete Genome	ftp://ftp.ncbi.nlm.nih.gov/genomes/all/GCA/010/728/155/GCA_010728155.1_ASM1072815v1
GCA_009363115.1	PRJNA578219	SAMN13053107	representative genome	128574	128574	Paenibacillus brasilensis	strain=KACC 13842	Complete Genome	ftp://ftp.ncbi.nlm.nih.gov/genomes/all/GCA/009/363/115/GCA_009363115.1_ASM936311v1
GCA_001314305.1	PRJNA296415	SAMN04099006	representative genome	128780	128780	Stenotrophomonas acidaminiphila	strain=ZAC14D2_NAIMI4_2	Complete Genome	ftp://ftp.ncbi.nlm.nih.gov/genomes/all/GCA/001/314/305/GCA_001314305.1_ASM131430v1
GCA_014397415.1	PRJNA652194	SAMN15904586	representative genome	128785	128785	Pseudoxanthomonas mexicana	strain=GTZY2	Complete Genome	ftp://ftp.ncbi.nlm.nih.gov/genomes/all/GCA/014/397/415/GCA_014397415.1_ASM1439741v1
GCA_001543245.1	PRJNA308559	SAMN04419115	representative genome	128944	128944	Aerococcus urinaehominis	strain=CCUG42038B	Complete Genome	ftp://ftp.ncbi.nlm.nih.gov/genomes/all/GCA/001/543/245/GCA_001543245.1_ASM154324v1
GCA_001618685.1	PRJNA310054	SAMN04445793	representative genome	129338	129338	Geobacillus subterraneus	strain=KCTC 3922	Complete Genome	ftp://ftp.ncbi.nlm.nih.gov/genomes/all/GCA/001/618/685/GCA_001618685.1_ASM161868v1
GCA_001021915.1	PRJNA248159	SAMN02793996	representative genome	129394	347	Xanthomonas oryzae pv. oryzicola	strain=YM15	Complete Genome	ftp://ftp.ncbi.nlm.nih.gov/genomes/all/GCA/001/021/915/GCA_001021915.1_ASM102191v1
GCA_000400635.2	PRJNA85603	SAMN02603859	representative genome	129921	129921	Amycolatopsis keratiniphila	strain=HCCB10007	Complete Genome	ftp://ftp.ncbi.nlm.nih.gov/genomes/all/GCA/000/400/635/GCA_000400635.2_ASM40063v2
GCA_008704395.1	PRJNA412292	SAMN07709098	representative genome	132473	132473	Streptomyces alboniger	strain=ATCC 12461	Complete Genome	ftp://ftp.ncbi.nlm.nih.gov/genomes/all/GCA/008/704/395/GCA_008704395.1_ASM870439v1
GCA_010728525.1	PRJDB7717	SAMD00153180	representative genome	133549	133549	Mycobacterium shottsii	strain=JCM 12657	Complete Genome	ftp://ftp.ncbi.nlm.nih.gov/genomes/all/GCA/010/728/525/GCA_010728525.1_ASM1072852v1
GCA_001187505.1	PRJNA288832	SAMN03839023	representative genome	134601	134601	Mycolicibacterium goodii	strain=X7B	Complete Genome	ftp://ftp.ncbi.nlm.nih.gov/genomes/all/GCA/001/187/505/GCA_001187505.1_ASM118750v1
GCA_002949635.1	PRJNA432572	SAMN08458266	representative genome	135487	135487	Nocardia cyriacigeorgica	strain=MDA3349	Complete Genome	ftp://ftp.ncbi.nlm.nih.gov/genomes/all/GCA/002/949/635/GCA_002949635.1_ASM294963v1
GCA_003097575.1	PRJNA389651	SAMN07204495	representative genome	135569	135569	Helicobacter apodemus	strain=SCJK1	Complete Genome	ftp://ftp.ncbi.nlm.nih.gov/genomes/all/GCA/003/097/575/GCA_003097575.1_ASM309757v1
GCA_009301415.1	PRJNA574853	SAMN12870310	representative genome	135740	135740	Paracoccus kondratievae	strain=BJQ0001	Complete Genome	ftp://ftp.ncbi.nlm.nih.gov/genomes/all/GCA/009/301/415/GCA_009301415.1_ASM930141v1
GCA_001021045.1	PRJNA280910	SAMN03480629	representative genome	136857	136857	Corynebacterium testudinoris	strain=DSM 44614	Complete Genome	ftp://ftp.ncbi.nlm.nih.gov/genomes/all/GCA/001/021/045/GCA_001021045.1_ASM102104v1
GCA_900638135.1	PRJEB6403	SAMEA104200687	representative genome	137545	137545	Serratia quinivorans	strain=NCTC13188	Complete Genome	ftp://ftp.ncbi.nlm.nih.gov/genomes/all/GCA/900/638/135/GCA_900638135.1_56433_G01
GCA_017909455.1	PRJNA687999	SAMN17166486	representative genome	138532	2035	Curtobacterium flaccumfaciens pv. flaccumfaciens	strain=BRIP:70614	Complete Genome	ftp://ftp.ncbi.nlm.nih.gov/genomes/all/GCA/017/909/455/GCA_017909455.1_ASM1790945v1
GCA_017893965.1	PRJNA284866	SAMN15062831	representative genome	138851	138851	Treponema parvum	strain=ATCC 700770	Complete Genome	ftp://ftp.ncbi.nlm.nih.gov/genomes/all/GCA/017/893/965/GCA_017893965.1_ASM1789396v1
GCA_003096095.1	PRJNA319132	SAMN04880516	representative genome	139021	139021	Dietzia psychralcaliphila	strain=ILA-1	Complete Genome	ftp://ftp.ncbi.nlm.nih.gov/genomes/all/GCA/003/096/095/GCA_003096095.1_ASM309609v1
GCA_004087915.1	PRJNA514423	SAMN10724383	representative genome	139438	139438	Geovibrio thiophilus	strain=DSM 11263	Complete Genome	ftp://ftp.ncbi.nlm.nih.gov/genomes/all/GCA/004/087/915/GCA_004087915.1_ASM408791v1
GCA_002162375.1	PRJNA362330	SAMN06234459	representative genome	141451	141451	Oleiphilus messinensis	strain=ME102	Complete Genome	ftp://ftp.ncbi.nlm.nih.gov/genomes/all/GCA/002/162/375/GCA_002162375.1_ASM216237v1
GCA_003383595.3	PRJNA473817	SAMN09283747	representative genome	142649	142649	Mycoplasma phocicerebrale	strain=1049	Complete Genome	ftp://ftp.ncbi.nlm.nih.gov/genomes/all/GCA/003/383/595/GCA_003383595.3_ASM338359v3
GCA_004216495.1	PRJNA505803	SAMN10436525	representative genome	142650	142650	Mycoplasma phocirhinis	strain=852	Complete Genome	ftp://ftp.ncbi.nlm.nih.gov/genomes/all/GCA/004/216/495/GCA_004216495.1_ASM421649v1
GCA_003332325.1	PRJNA448756	SAMN08864381	representative genome	142651	142651	Mycoplasma phocidae	strain=105	Complete Genome	ftp://ftp.ncbi.nlm.nih.gov/genomes/all/GCA/003/332/325/GCA_003332325.1_ASM333232v1
GCA_003019715.1	PRJNA433545	SAMN08501105	representative genome	143387	859	Fusobacterium necrophorum subsp. funduliforme	strain=1_1_36S	Complete Genome	ftp://ftp.ncbi.nlm.nih.gov/genomes/all/GCA/003/019/715/GCA_003019715.1_ASM301971v1
GCA_010731295.1	PRJDB7717	SAMD00153197	representative genome	146017	146017	Mycolicibacterium boenickei	strain=JCM 15653	Complete Genome	ftp://ftp.ncbi.nlm.nih.gov/genomes/all/GCA/010/731/295/GCA_010731295.1_ASM1073129v1
GCA_001586235.1	PRJNA309522	SAMN04435330	representative genome	146827	146827	Corynebacterium simulans	strain=Wattiau	Complete Genome	ftp://ftp.ncbi.nlm.nih.gov/genomes/all/GCA/001/586/235/GCA_001586235.1_ASM158623v1
GCA_003491185.1	PRJNA474853	SAMN09375025	representative genome	146919	146919	Salinibacter ruber	strain=P18	Complete Genome	ftp://ftp.ncbi.nlm.nih.gov/genomes/all/GCA/003/491/185/GCA_003491185.1_ASM349118v1
GCA_014673495.1	PRJNA622435	SAMN14516928	representative genome	146922	146922	Streptomyces griseofuscus	strain=DSM 40191	Complete Genome	ftp://ftp.ncbi.nlm.nih.gov/genomes/all/GCA/014/673/495/GCA_014673495.1_ASM1467349v1
GCA_001660045.1	PRJNA320204	SAMN04924834	representative genome	146923	146923	Streptomyces parvulus	strain=2297	Complete Genome	ftp://ftp.ncbi.nlm.nih.gov/genomes/all/GCA/001/660/045/GCA_001660045.1_ASM166004v1
GCA_002951935.1	PRJNA369466	SAMN06286564	representative genome	147375	1464	Paenibacillus larvae subsp. larvae	strain=Eric_IV	Complete Genome	ftp://ftp.ncbi.nlm.nih.gov/genomes/all/GCA/002/951/935/GCA_002951935.1_ASM295193v1
GCA_002749495.1	PRJNA398110	SAMN07501686	representative genome	147645	147645	Paracoccus yeei	strain=TT13	Complete Genome	ftp://ftp.ncbi.nlm.nih.gov/genomes/all/GCA/002/749/495/GCA_002749495.1_ASM274949v1
GCA_900475675.1	PRJEB6403	SAMEA3905384	representative genome	150055	150055	Streptococcus lutetiensis	strain=NCTC13774	Complete Genome	ftp://ftp.ncbi.nlm.nih.gov/genomes/all/GCA/900/475/675/GCA_900475675.1_45473_D02
GCA_003855395.1	PRJNA504722	SAMN10397595	representative genome	150120	150120	Shewanella livingstonensis	strain=LMG 19866	Complete Genome	ftp://ftp.ncbi.nlm.nih.gov/genomes/all/GCA/003/855/395/GCA_003855395.1_ASM385539v1
GCA_000024825.1	PRJNA40507	SAMN02603570	representative genome	150340	150340	Vibrio antiquarius	strain=EX25	Complete Genome	ftp://ftp.ncbi.nlm.nih.gov/genomes/all/GCA/000/024/825/GCA_000024825.1_ASM2482v1
GCA_002310795.1	PRJNA196215	SAMN03380225	representative genome	152297	152297	Pseudoalteromonas issachenkonii	strain=KMM 3549	Complete Genome	ftp://ftp.ncbi.nlm.nih.gov/genomes/all/GCA/002/310/795/GCA_002310795.1_ASM231079v1
GCA_001922025.1	PRJNA357007	SAMN06130972	representative genome	152331	152331	Lentilactobacillus parabuchneri	strain=FAM21731	Complete Genome	ftp://ftp.ncbi.nlm.nih.gov/genomes/all/GCA/001/922/025/GCA_001922025.1_ASM192202v1
GCA_002504265.1	PRJNA412425	SAMN07713968	representative genome	152682	152682	Sphingomonas melonis	strain=ZJ26	Complete Genome	ftp://ftp.ncbi.nlm.nih.gov/genomes/all/GCA/002/504/265/GCA_002504265.1_ASM250426v1
GCA_016939435.1	PRJNA622823	SAMN17843211	representative genome	153151	153151	Parageobacillus toebii	strain=NEB718	Complete Genome	ftp://ftp.ncbi.nlm.nih.gov/genomes/all/GCA/016/939/435/GCA_016939435.1_ASM1693943v1
GCA_014054725.1	PRJNA647881	SAMN15603187	representative genome	153493	153493	Conchiformibius steedae	strain=DSM 2580	Complete Genome	ftp://ftp.ncbi.nlm.nih.gov/genomes/all/GCA/014/054/725/GCA_014054725.1_ASM1405472v1
GCA_001787355.1	PRJNA311264	SAMN04396915	representative genome	153496	153496	Kozakia baliensis	strain=NBRC 16680	Complete Genome	ftp://ftp.ncbi.nlm.nih.gov/genomes/all/GCA/001/787/355/GCA_001787355.1_ASM178735v1
GCA_013046825.1	PRJNA608725	SAMN14207164	representative genome	154288	154288	Turicibacter sanguinis	strain=MOL361	Complete Genome	ftp://ftp.ncbi.nlm.nih.gov/genomes/all/GCA/013/046/825/GCA_013046825.1_ASM1304682v1
GCA_002101335.1	PRJNA379140	SAMN06602281	representative genome	155085	155085	Staphylococcus lutrae	strain=ATCC 700373	Complete Genome	ftp://ftp.ncbi.nlm.nih.gov/genomes/all/GCA/002/101/335/GCA_002101335.1_ASM210133v1
GCA_016605985.1	PRJNA678769	SAMN16812771	representative genome	155322	155322	Bacillus toyonensis	strain=P18	Complete Genome	ftp://ftp.ncbi.nlm.nih.gov/genomes/all/GCA/016/605/985/GCA_016605985.1_ASM1660598v1
GCA_001761545.1	PRJNA343417	SAMN05787364	representative genome	155866	155866	Weissella soli	strain=KACC 11848	Complete Genome	ftp://ftp.ncbi.nlm.nih.gov/genomes/all/GCA/001/761/545/GCA_001761545.1_ASM176154v1
GCA_000014865.1	PRJNA262	SAMN02598452	representative genome	156889	1124597	Magnetococcus marinus MC-1	strain=MC-1	Complete Genome	ftp://ftp.ncbi.nlm.nih.gov/genomes/all/GCA/000/014/865/GCA_000014865.1_ASM1486v1
GCA_900187215.1	PRJEB6403	SAMEA4535761	representative genome	156978	156978	Corynebacterium imitans	strain=NCTC13015	Complete Genome	ftp://ftp.ncbi.nlm.nih.gov/genomes/all/GCA/900/187/215/GCA_900187215.1_52295_D01
GCA_014931175.1	PRJNA239251	SAMN04545302	representative genome	157268	157268	Helicobacter winghamensis	strain=2015D-0170	Complete Genome	ftp://ftp.ncbi.nlm.nih.gov/genomes/all/GCA/014/931/175/GCA_014931175.1_ASM1493117v1
GCA_007990545.2	PRJDB7856	SAMD00156224	representative genome	157687	157687	Leptotrichia wadei	strain=JCM16777	Complete Genome	ftp://ftp.ncbi.nlm.nih.gov/genomes/all/GCA/007/990/545/GCA_007990545.2_ASM799054v2
GCA_008327825.1	PRJDB7856	SAMD00174168	representative genome	157691	157691	Leptotrichia shahii	strain=JCM16776	Complete Genome	ftp://ftp.ncbi.nlm.nih.gov/genomes/all/GCA/008/327/825/GCA_008327825.1_ASM832782v1
GCA_007990505.1	PRJDB7856	SAMD00156222	representative genome	157692	157692	Pseudoleptotrichia goodfellowii	strain=JCM16774	Complete Genome	ftp://ftp.ncbi.nlm.nih.gov/genomes/all/GCA/007/990/505/GCA_007990505.1_ASM799050v1
GCA_002157205.1	PRJNA383457	SAMN06765534	representative genome	157779	157779	Kushneria marisflavi	strain=SW32	Complete Genome	ftp://ftp.ncbi.nlm.nih.gov/genomes/all/GCA/002/157/205/GCA_002157205.1_ASM215720v1
GCA_000190435.1	PRJNA47953	SAMN00713587	representative genome	158189	1131703	Sphaerochaeta globosa str. Buddy	strain=Buddy	Complete Genome	ftp://ftp.ncbi.nlm.nih.gov/genomes/all/GCA/000/190/435/GCA_000190435.1_ASM19043v1
GCA_000236685.1	PRJNA50049	SAMN02261363	representative genome	158190	1131707	Sphaerochaeta pleomorpha str. Grapes	strain=Grapes	Complete Genome	ftp://ftp.ncbi.nlm.nih.gov/genomes/all/GCA/000/236/685/GCA_000236685.1_ASM23668v1
GCA_002393445.1	PRJNA231221	SAMN07312436	representative genome	158822	158822	Cedecea neteri	strain=FDAARGOS_392	Complete Genome	ftp://ftp.ncbi.nlm.nih.gov/genomes/all/GCA/002/393/445/GCA_002393445.1_ASM239344v1
GCA_900635955.1	PRJEB6403	SAMEA3282964	representative genome	158823	158823	Cedecea lapagei	strain=NCTC11466	Complete Genome	ftp://ftp.ncbi.nlm.nih.gov/genomes/all/GCA/900/635/955/GCA_900635955.1_36672_A01
GCA_900478135.1	PRJEB6403	SAMEA2548145	representative genome	158841	158841	Leminorella richardii	strain=NCTC12151	Complete Genome	ftp://ftp.ncbi.nlm.nih.gov/genomes/all/GCA/900/478/135/GCA_900478135.1_28193_H01
GCA_900187035.1	PRJEB6403	SAMEA4364220	representative genome	158847	158847	Megamonas hypermegale	strain=NCTC10570	Complete Genome	ftp://ftp.ncbi.nlm.nih.gov/genomes/all/GCA/900/187/035/GCA_900187035.1_50279_G02
GCA_001584145.1	PRJNA299268	SAMN04195674	representative genome	158899	158899	Collimonas fungivorans	strain=Ter6	Complete Genome	ftp://ftp.ncbi.nlm.nih.gov/genomes/all/GCA/001/584/145/GCA_001584145.1_ASM158414v1
GCA_000012425.1	PRJNA9635	SAMN02598546	representative genome	159087	259537	Dechloromonas aromatica RCB	strain=RCB	Complete Genome	ftp://ftp.ncbi.nlm.nih.gov/genomes/all/GCA/000/012/425/GCA_000012425.1_ASM1242v1
GCA_000758665.1	PRJNA258353	SAMN02996607	representative genome	160799	160799	Paenibacillus borealis	strain=DSM 13188	Complete Genome	ftp://ftp.ncbi.nlm.nih.gov/genomes/all/GCA/000/758/665/GCA_000758665.1_ASM75866v1
GCA_014076495.1	PRJNA563301	SAMN12671333	representative genome	160825	160825	Comamonas koreensis	strain=T50-37	Complete Genome	ftp://ftp.ncbi.nlm.nih.gov/genomes/all/GCA/014/076/495/GCA_014076495.1_ASM1407649v1
GCA_001444405.1	PRJNA301786	SAMN04259808	representative genome	161398	161398	Pseudoalteromonas phenolica	strain=KCTC 12086	Complete Genome	ftp://ftp.ncbi.nlm.nih.gov/genomes/all/GCA/001/444/405/GCA_001444405.1_ASM144440v1
GCA_001941565.1	PRJNA242582	SAMN02996498	representative genome	161895	161895	Corynebacterium phocae	strain=M408/89/1	Complete Genome	ftp://ftp.ncbi.nlm.nih.gov/genomes/all/GCA/001/941/565/GCA_001941565.1_ASM194156v1
GCA_000980815.1	PRJNA276036	SAMN03365263	representative genome	161896	161896	Corynebacterium camporealensis	strain=DSM 44610	Complete Genome	ftp://ftp.ncbi.nlm.nih.gov/genomes/all/GCA/000/980/815/GCA_000980815.1_ASM98081v1
GCA_000833575.1	PRJNA246651	SAMN03177398	representative genome	161899	161899	Corynebacterium singulare	strain=IBS B52218	Complete Genome	ftp://ftp.ncbi.nlm.nih.gov/genomes/all/GCA/000/833/575/GCA_000833575.1_ASM83357v1
GCA_001465255.1	PRJNA255122	SAMN02910228	representative genome	162209	162209	Paenibacillus naphthalenovorans	strain=32O-Y	Complete Genome	ftp://ftp.ncbi.nlm.nih.gov/genomes/all/GCA/001/465/255/GCA_001465255.1_ASM146525v1
GCA_014725695.1	PRJNA656092	SAMN15770949	representative genome	162426	162426	Microbacterium hominis	strain=01094	Complete Genome	ftp://ftp.ncbi.nlm.nih.gov/genomes/all/GCA/014/725/695/GCA_014725695.1_ASM1472569v1
GCA_006094275.1	PRJNA507728	SAMN10502625	representative genome	162496	162496	Glutamicibacter creatinolyticus	strain=LGCM 259	Complete Genome	ftp://ftp.ncbi.nlm.nih.gov/genomes/all/GCA/006/094/275/GCA_006094275.1_ASM609427v1
GCA_002224365.1	PRJNA392614	SAMN07303562	representative genome	163877	163877	Virgibacillus necropolis	strain=LMG 19488	Complete Genome	ftp://ftp.ncbi.nlm.nih.gov/genomes/all/GCA/002/224/365/GCA_002224365.1_ASM222436v1
GCA_003268615.1	PRJNA474703	SAMN09370566	representative genome	164516	164516	Blattabacterium clevelandi	strain=CCLhc	Complete Genome	ftp://ftp.ncbi.nlm.nih.gov/genomes/all/GCA/003/268/615/GCA_003268615.1_ASM326861v1
GCA_000026085.1	PRJNA15713	SAMEA3138224	representative genome	166935	166935	Pseudoalteromonas translucida	strain=TAC125	Complete Genome	ftp://ftp.ncbi.nlm.nih.gov/genomes/all/GCA/000/026/085/GCA_000026085.1_ASM2608v1
GCA_000007925.1	PRJNA419	SAMN02603142	representative genome	167539	1219	Prochlorococcus marinus subsp. marinus str. CCMP1375	strain=CCMP1375; SS120	Complete Genome	ftp://ftp.ncbi.nlm.nih.gov/genomes/all/GCA/000/007/925/GCA_000007925.1_ASM792v1
GCA_000012325.1	PRJNA275	SAMN02604001	representative genome	167879	28229	Colwellia psychrerythraea 34H	strain=34H; BAA-681	Complete Genome	ftp://ftp.ncbi.nlm.nih.gov/genomes/all/GCA/000/012/325/GCA_000012325.1_ASM1232v1
GCA_003330825.1	PRJNA417370	SAMN07985400	representative genome	169427	169427	Paraburkholderia terricola	strain=mHS1	Complete Genome	ftp://ftp.ncbi.nlm.nih.gov/genomes/all/GCA/003/330/825/GCA_003330825.1_ASM333082v1
GCA_014705945.2	PRJNA663431	SAMN16132388	representative genome	169480	169480	Rothia amarae	strain=KJZ-9	Complete Genome	ftp://ftp.ncbi.nlm.nih.gov/genomes/all/GCA/014/705/945/GCA_014705945.2_ASM1470594v2
GCA_000758685.1	PRJNA258354	SAMN02996608	representative genome	169760	169760	Paenibacillus stellifer	strain=DSM 14472	Complete Genome	ftp://ftp.ncbi.nlm.nih.gov/genomes/all/GCA/000/758/685/GCA_000758685.1_ASM75868v1
GCA_010731535.1	PRJDB7717	SAMD00153198	representative genome	169765	169765	Mycobacterium lacus	strain=JCM 15657	Complete Genome	ftp://ftp.ncbi.nlm.nih.gov/genomes/all/GCA/010/731/535/GCA_010731535.1_ASM1073153v1
GCA_002208805.2	PRJNA231221	SAMN06173301	representative genome	170573	170573	Staphylococcus pettenkoferi	strain=FDAARGOS_288	Complete Genome	ftp://ftp.ncbi.nlm.nih.gov/genomes/all/GCA/002/208/805/GCA_002208805.2_ASM220880v2
GCA_001995825.2	PRJNA356504	SAMN06115650	representative genome	170673	170673	Vibrio kanaloae	strain=R17	Complete Genome	ftp://ftp.ncbi.nlm.nih.gov/genomes/all/GCA/001/995/825/GCA_001995825.2_ASM199582v2
GCA_003285065.1	PRJNA477460	SAMN09469955	representative genome	171279	171279	Mycoplasma anatis	strain=NCTC 10156	Complete Genome	ftp://ftp.ncbi.nlm.nih.gov/genomes/all/GCA/003/285/065/GCA_003285065.1_ASM328506v1
GCA_900660645.1	PRJEB6403	SAMEA104167208	representative genome	171281	171281	Mycoplasma citelli	strain=NCTC10181	Complete Genome	ftp://ftp.ncbi.nlm.nih.gov/genomes/all/GCA/900/660/645/GCA_900660645.1_57043_F01-3
GCA_900660675.1	PRJEB6403	SAMEA104167209	representative genome	171282	171282	Mycoplasma columborale	strain=NCTC10179	Complete Genome	ftp://ftp.ncbi.nlm.nih.gov/genomes/all/GCA/900/660/675/GCA_900660675.1_57141_A01-3
GCA_900660545.1	PRJEB6403	SAMEA4412697	representative genome	171284	171284	Mycoplasma cynos	strain=NCTC10142	Complete Genome	ftp://ftp.ncbi.nlm.nih.gov/genomes/all/GCA/900/660/545/GCA_900660545.1_50884_C01-3
GCA_900660605.1	PRJEB6403	SAMEA4434532	representative genome	171285	171285	Mycoplasma glycophilum	strain=NCTC10194	Complete Genome	ftp://ftp.ncbi.nlm.nih.gov/genomes/all/GCA/900/660/605/GCA_900660605.1_51342_G01-3
GCA_009938015.1	PRJDB8550	SAMD00179561	representative genome	171865	171865	Sulfuriferula plumbiphila	strain=Gro7	Complete Genome	ftp://ftp.ncbi.nlm.nih.gov/genomes/all/GCA/009/938/015/GCA_009938015.1_ASM993801v1
GCA_900637985.1	PRJEB6403	SAMEA103980422	representative genome	172042	172042	Rothia aeria	strain=NCTC10207	Complete Genome	ftp://ftp.ncbi.nlm.nih.gov/genomes/all/GCA/900/637/985/GCA_900637985.1_54949_H01
GCA_002240415.1	PRJNA377834	SAMN06473270	representative genome	172713	172713	Paenibacillus kribbensis	strain=AM49	Complete Genome	ftp://ftp.ncbi.nlm.nih.gov/genomes/all/GCA/002/240/415/GCA_002240415.1_ASM224041v1
GCA_013394065.1	PRJNA545298	SAMN11882080	representative genome	173860	173860	Streptomyces rectiverticillatus	strain=B15-08	Complete Genome	ftp://ftp.ncbi.nlm.nih.gov/genomes/all/GCA/013/394/065/GCA_013394065.1_ASM1339406v1
GCA_003668795.1	PRJNA495890	SAMN10233602	representative genome	176102	176102	Pseudoalteromonas agarivorans	strain=Hao 2018	Complete Genome	ftp://ftp.ncbi.nlm.nih.gov/genomes/all/GCA/003/668/795/GCA_003668795.1_ASM366879v1
GCA_008033155.1	PRJNA544551	SAMN11843680	representative genome	176292	176292	Secundilactobacillus malefermentans	strain=CBA3618	Complete Genome	ftp://ftp.ncbi.nlm.nih.gov/genomes/all/GCA/008/033/155/GCA_008033155.1_ASM803315v1
GCA_000020365.1	PRJNA20931	SAMN02603282	representative genome	177437	2296	Desulfobacterium autotrophicum HRM2	strain=HRM2	Complete Genome	ftp://ftp.ncbi.nlm.nih.gov/genomes/all/GCA/000/020/365/GCA_000020365.1_ASM2036v1
GCA_000025945.1	PRJNA12751	SAMEA3138217	representative genome	177439	84980	Desulfotalea psychrophila LSv54	strain=LSv54	Complete Genome	ftp://ftp.ncbi.nlm.nih.gov/genomes/all/GCA/000/025/945/GCA_000025945.1_ASM2594v1
GCA_013372285.1	PRJNA622482	SAMN14517806	representative genome	178399	178399	Marinomonas primoryensis	strain=MPKMM3633	Complete Genome	ftp://ftp.ncbi.nlm.nih.gov/genomes/all/GCA/013/372/285/GCA_013372285.1_ASM1337228v1
GCA_000317475.1	PRJNA158711	SAMN02261335	representative genome	179408	482564	Oscillatoria nigro-viridis PCC 7112	strain=PCC 7112	Complete Genome	ftp://ftp.ncbi.nlm.nih.gov/genomes/all/GCA/000/317/475/GCA_000317475.1_ASM31747v1
GCA_012530715.1	PRJNA624042	SAMN14566246	representative genome	179636	179636	Alicycliphilus denitrificans	strain=DP3	Complete Genome	ftp://ftp.ncbi.nlm.nih.gov/genomes/all/GCA/012/530/715/GCA_012530715.1_ASM1253071v1
GCA_001753225.1	PRJNA344535	SAMN05828192	representative genome	180282	180282	Delftia tsuruhatensis	strain=CM13	Complete Genome	ftp://ftp.ncbi.nlm.nih.gov/genomes/all/GCA/001/753/225/GCA_001753225.1_ASM175322v1
GCA_009873295.1	PRJNA599934	SAMN13779957	representative genome	180957	180957	Pectobacterium brasiliense	strain=1692	Complete Genome	ftp://ftp.ncbi.nlm.nih.gov/genomes/all/GCA/009/873/295/GCA_009873295.1_ASM987329v1
GCA_000007205.1	PRJNA420	SAMN02602979	representative genome	182082	83558	Chlamydia pneumoniae TW-183	strain=TW-183	Complete Genome	ftp://ftp.ncbi.nlm.nih.gov/genomes/all/GCA/000/007/205/GCA_000007205.1_ASM720v1
GCA_002285495.1	PRJNA335982	SAMN05468136	representative genome	182773	182773	Clostridium isatidis	strain=DSM 15098	Complete Genome	ftp://ftp.ncbi.nlm.nih.gov/genomes/all/GCA/002/285/495/GCA_002285495.1_ASM228549v1
GCA_000007245.1	PRJNA285	SAMN02603844	representative genome	183190	2371	Xylella fastidiosa Temecula1	strain=Temecula1	Complete Genome	ftp://ftp.ncbi.nlm.nih.gov/genomes/all/GCA/000/007/245/GCA_000007245.1_ASM724v1
GCA_004116975.1	PRJNA427090	SAMN08222607	representative genome	183417	183417	Proteus hauseri	strain=15H5D-4a	Complete Genome	ftp://ftp.ncbi.nlm.nih.gov/genomes/all/GCA/004/116/975/GCA_004116975.1_ASM411697v1
GCA_010730575.1	PRJDB7717	SAMD00153193	representative genome	185642	185642	Mycobacterium parmense	strain=JCM 14742	Complete Genome	ftp://ftp.ncbi.nlm.nih.gov/genomes/all/GCA/010/730/575/GCA_010730575.1_ASM1073057v1
GCA_000014785.1	PRJNA15763	SAMN02598349	representative genome	187272	351052	Alkalilimnicola ehrlichii MLHE-1	strain=MLHE-1	Complete Genome	ftp://ftp.ncbi.nlm.nih.gov/genomes/all/GCA/000/014/785/GCA_000014785.1_ASM1478v1
GCA_002287505.1	PRJNA289543	SAMN03854643	representative genome	187491	187491	Corynebacterium glaucum	strain=DSM 30827	Complete Genome	ftp://ftp.ncbi.nlm.nih.gov/genomes/all/GCA/002/287/505/GCA_002287505.1_ASM228750v1
GCA_003428925.1	PRJNA486241	SAMN09842183	representative genome	188770	188770	Streptomyces koyangensis	strain=VK-A60T	Complete Genome	ftp://ftp.ncbi.nlm.nih.gov/genomes/all/GCA/003/428/925/GCA_003428925.1_ASM342892v1
GCA_000758705.1	PRJNA258365	SAMN02996720	representative genome	189425	189425	Paenibacillus graminis	strain=DSM 15220	Complete Genome	ftp://ftp.ncbi.nlm.nih.gov/genomes/all/GCA/000/758/705/GCA_000758705.1_ASM75870v1
GCA_000758725.1	PRJNA260728	SAMN03025771	representative genome	189426	189426	Paenibacillus odorifer	strain=DSM 15391	Complete Genome	ftp://ftp.ncbi.nlm.nih.gov/genomes/all/GCA/000/758/725/GCA_000758725.1_ASM75872v1
GCA_003101015.1	PRJNA453892	SAMN08992555	representative genome	189834	189834	Actinobacillus porcitonsillarum	strain=9953L55	Complete Genome	ftp://ftp.ncbi.nlm.nih.gov/genomes/all/GCA/003/101/015/GCA_003101015.1_ASM310101v1
GCA_001693515.2	PRJNA325366	SAMN05230119	representative genome	190148	190148	Bradyrhizobium paxllaeri	strain=LMTR 21	Complete Genome	ftp://ftp.ncbi.nlm.nih.gov/genomes/all/GCA/001/693/515/GCA_001693515.2_ASM169351v2
GCA_001663855.1	PRJNA324646	SAMN05212263	representative genome	190721	190721	Ralstonia insidiosa	strain=ATCC 49129	Complete Genome	ftp://ftp.ncbi.nlm.nih.gov/genomes/all/GCA/001/663/855/GCA_001663855.1_ASM166385v1
GCA_002214395.1	PRJNA355548	SAMN06076929	representative genome	190895	190895	Vibrio rotiferianus	strain=B64D1	Complete Genome	ftp://ftp.ncbi.nlm.nih.gov/genomes/all/GCA/002/214/395/GCA_002214395.1_ASM221439v1
GCA_000732945.1	PRJNA255205	SAMN02911287	representative genome	191610	191610	Corynebacterium atypicum	strain=R2070	Complete Genome	ftp://ftp.ncbi.nlm.nih.gov/genomes/all/GCA/000/732/945/GCA_000732945.1_ASM73294v1
GCA_001687625.2	PRJNA328207	SAMN05366382	representative genome	192421	192421	Planococcus maritimus	strain=DSM 17275	Complete Genome	ftp://ftp.ncbi.nlm.nih.gov/genomes/all/GCA/001/687/625/GCA_001687625.2_ASM168762v2
GCA_014048085.1	PRJNA647597	SAMN15595210	representative genome	192421	192421	Planococcus maritimus	strain=XJ11	Complete Genome	ftp://ftp.ncbi.nlm.nih.gov/genomes/all/GCA/014/048/085/GCA_014048085.1_ASM1404808v1
GCA_004296255.1	PRJDB7772	SAMD00154528	representative genome	192812	192812	Qipengyuania flava	strain=KJ5	Complete Genome	ftp://ftp.ncbi.nlm.nih.gov/genomes/all/GCA/004/296/255/GCA_004296255.1_ASM429625v1
GCA_014054525.1	PRJNA647881	SAMN15603186	representative genome	194196	194196	Alysiella filiformis	strain=DSM 16848	Complete Genome	ftp://ftp.ncbi.nlm.nih.gov/genomes/all/GCA/014/054/525/GCA_014054525.1_ASM1405452v1
GCA_000006985.1	PRJNA302	SAMN02604006	representative genome	194439	1097	Chlorobaculum tepidum TLS	strain=TLS	Complete Genome	ftp://ftp.ncbi.nlm.nih.gov/genomes/all/GCA/000/006/985/GCA_000006985.1_ASM698v1
GCA_001889105.1	PRJNA298565	SAMN04160749	representative genome	194963	194963	Sinorhizobium americanum	strain=CFNEI 73	Complete Genome	ftp://ftp.ncbi.nlm.nih.gov/genomes/all/GCA/001/889/105/GCA_001889105.1_ASM188910v1
GCA_000013285.1	PRJNA304	SAMN02604008	representative genome	195103	1502	Clostridium perfringens ATCC 13124	strain=ATCC 13124	Complete Genome	ftp://ftp.ncbi.nlm.nih.gov/genomes/all/GCA/000/013/285/GCA_000013285.1_ASM1328v1
GCA_004328555.1	PRJNA517385	SAMN10829711	representative genome	195105	195105	Haematobacter massiliensis	strain=OT1	Complete Genome	ftp://ftp.ncbi.nlm.nih.gov/genomes/all/GCA/004/328/555/GCA_004328555.1_ASM432855v1
GCA_000011305.1	PRJNA305	SAMD00061103	representative genome	196164	152794	Corynebacterium efficiens YS-314	strain=YS-314	Complete Genome	ftp://ftp.ncbi.nlm.nih.gov/genomes/all/GCA/000/011/305/GCA_000011305.1_ASM1130v1
GCA_000011345.1	PRJNA308	SAMD00061106	representative genome	197221	146786	Thermosynechococcus elongatus BP-1	strain=BP-1	Complete Genome	ftp://ftp.ncbi.nlm.nih.gov/genomes/all/GCA/000/011/345/GCA_000011345.1_ASM1134v1
GCA_003346755.1	PRJNA284967	SAMN03737952	representative genome	197482	197482	Malaciobacter halophilus	strain=CCUG 53805	Complete Genome	ftp://ftp.ncbi.nlm.nih.gov/genomes/all/GCA/003/346/755/GCA_003346755.1_ASM334675v1
GCA_900475885.1	PRJEB6403	SAMEA4076725	representative genome	197575	197575	Haemophilus aegyptius	strain=NCTC8502	Complete Genome	ftp://ftp.ncbi.nlm.nih.gov/genomes/all/GCA/900/475/885/GCA_900475885.1_49595_C01
GCA_004843545.1	PRJNA533013	SAMN11431855	representative genome	197614	197614	Streptococcus pasteurianus	strain=WUSP067	Complete Genome	ftp://ftp.ncbi.nlm.nih.gov/genomes/all/GCA/004/843/545/GCA_004843545.1_ASM484354v1
GCA_013347305.1	PRJNA637999	SAMN15163825	representative genome	198119	198119	Paenibacillus barcinonensis	strain=KACC11450	Complete Genome	ftp://ftp.ncbi.nlm.nih.gov/genomes/all/GCA/013/347/305/GCA_013347305.1_ASM1334730v1
GCA_001187595.1	PRJNA290998	SAMN03121471	representative genome	198467	198467	Anoxybacillus gonensis	strain=G2	Complete Genome	ftp://ftp.ncbi.nlm.nih.gov/genomes/all/GCA/001/187/595/GCA_001187595.1_ASM118759v1
GCA_012647205.1	PRJNA625407	SAMN14599528	representative genome	198618	198618	Pseudomonas umsongensis	strain=CY-1	Complete Genome	ftp://ftp.ncbi.nlm.nih.gov/genomes/all/GCA/012/647/205/GCA_012647205.1_ASM1264720v1
GCA_000147055.1	PRJNA30	SAMN02603422	representative genome	198628	204038	Dickeya dadantii 3937	strain=3937	Complete Genome	ftp://ftp.ncbi.nlm.nih.gov/genomes/all/GCA/000/147/055/GCA_000147055.1_ASM14705v1
GCA_011462075.1	PRJNA521537	SAMN10904503	representative genome	199591	199591	Brevibacterium luteolum	strain=NEB1784	Complete Genome	ftp://ftp.ncbi.nlm.nih.gov/genomes/all/GCA/011/462/075/GCA_011462075.1_ASM1146207v1
GCA_017309995.1	PRJNA392412	SAMN07298931	representative genome	200618	200618	Nocardioides aromaticivorans	strain=IC177	Complete Genome	ftp://ftp.ncbi.nlm.nih.gov/genomes/all/GCA/017/309/995/GCA_017309995.1_ASM1730999v1
GCA_001465795.2	PRJNA305456	SAMN04325379	representative genome	200991	200991	Planococcus rifietoensis	strain=M8	Complete Genome	ftp://ftp.ncbi.nlm.nih.gov/genomes/all/GCA/001/465/795/GCA_001465795.2_ASM146579v2
GCA_000763515.1	PRJNA257573	SAMN02953497	representative genome	202751	1638	Listeria ivanovii subsp. ivanovii	strain=WSLC 3010	Complete Genome	ftp://ftp.ncbi.nlm.nih.gov/genomes/all/GCA/000/763/515/GCA_000763515.1_ASM76351v1
GCA_000801145.1	PRJNA247050	SAMN02781117	representative genome	202947	718	Actinobacillus equuli subsp. equuli	strain=19392	Complete Genome	ftp://ftp.ncbi.nlm.nih.gov/genomes/all/GCA/000/801/145/GCA_000801145.1_ASM80114v1
GCA_017498585.1	PRJNA669159	SAMN16439931	representative genome	202956	202956	Acinetobacter towneri	strain=GX3	Complete Genome	ftp://ftp.ncbi.nlm.nih.gov/genomes/all/GCA/017/498/585/GCA_017498585.1_ASM1749858v1
GCA_000013665.1	PRJNA316	SAMN02598483	representative genome	203122	86304	Saccharophagus degradans 2-40	strain=2-40	Complete Genome	ftp://ftp.ncbi.nlm.nih.gov/genomes/all/GCA/000/013/665/GCA_000013665.1_ASM1366v1
GCA_000014265.1	PRJNA318	SAMN02598485	representative genome	203124	1206	Trichodesmium erythraeum IMS101	strain=IMS101	Complete Genome	ftp://ftp.ncbi.nlm.nih.gov/genomes/all/GCA/000/014/265/GCA_000014265.1_ASM1426v1
GCA_000007485.1	PRJNA95	SAMN02603248	representative genome	203267	2039	Tropheryma whipplei str. Twist	strain=Twist	Complete Genome	ftp://ftp.ncbi.nlm.nih.gov/genomes/all/GCA/000/007/485/GCA_000007485.1_ASM748v1
GCA_003403135.1	PRJNA485499	SAMN09808872	representative genome	204039	204039	Dickeya dianthicola	strain=ME23	Complete Genome	ftp://ftp.ncbi.nlm.nih.gov/genomes/all/GCA/003/403/135/GCA_003403135.1_ASM340313v1
GCA_002887555.1	PRJNA429264	SAMN08333636	representative genome	204042	204042	Dickeya zeae	strain=MS2	Complete Genome	ftp://ftp.ncbi.nlm.nih.gov/genomes/all/GCA/002/887/555/GCA_002887555.1_ASM288755v1
GCA_000021545.1	PRJNA12529	SAMN02604030	representative genome	204536	309806	Sulfurihydrogenibium azorense Az-Fu1	strain=Az-Fu1	Complete Genome	ftp://ftp.ncbi.nlm.nih.gov/genomes/all/GCA/000/021/545/GCA_000021545.1_ASM2154v1
GCA_000007505.1	PRJNA320	SAMN02603682	representative genome	204722	29461	Brucella suis 1330	strain=1330	Complete Genome	ftp://ftp.ncbi.nlm.nih.gov/genomes/all/GCA/000/007/505/GCA_000007505.1_ASM750v1
GCA_000987835.1	PRJNA279430	SAMN03494311	representative genome	206403	206403	Sulfurovum lithotrophicum	strain=ATCC BAA-797	Complete Genome	ftp://ftp.ncbi.nlm.nih.gov/genomes/all/GCA/000/987/835/GCA_000987835.1_ASM98783v1
GCA_008693785.1	PRJNA231221	SAMN11056373	representative genome	207340	207340	Roseomonas mucosa	strain=FDAARGOS_658	Complete Genome	ftp://ftp.ncbi.nlm.nih.gov/genomes/all/GCA/008/693/785/GCA_008693785.1_ASM869378v1
GCA_000012665.1	PRJNA329	SAMN02598492	representative genome	207559	58180	Desulfovibrio alaskensis G20	strain=G20	Complete Genome	ftp://ftp.ncbi.nlm.nih.gov/genomes/all/GCA/000/012/665/GCA_000012665.1_ASM1266v1
GCA_012295615.1	PRJNA622823	SAMN14559901	representative genome	207949	207949	Bermanella marisrubri	strain=RED65	Complete Genome	ftp://ftp.ncbi.nlm.nih.gov/genomes/all/GCA/012/295/615/GCA_012295615.1_ASM1229561v1
GCA_004089895.1	PRJNA514952	SAMN10739544	representative genome	208223	208223	Kosakonia cowanii	strain=FBS 223	Complete Genome	ftp://ftp.ncbi.nlm.nih.gov/genomes/all/GCA/004/089/895/GCA_004089895.1_ASM408989v1
GCA_000732925.1	PRJNA251529	SAMN02836828	representative genome	208439	208439	Amycolatopsis japonica	strain=MG417-CF17	Complete Genome	ftp://ftp.ncbi.nlm.nih.gov/genomes/all/GCA/000/732/925/GCA_000732925.1_ASM73292v1
GCA_002234575.2	PRJNA393727	SAMN07340702	representative genome	208479	208479	Enterocloster bolteae	strain=ATCC BAA-613	Complete Genome	ftp://ftp.ncbi.nlm.nih.gov/genomes/all/GCA/002/234/575/GCA_002234575.2_ASM223457v2
GCA_001549955.1	PRJDB3047	SAMD00026637	representative genome	208962	208962	Escherichia albertii	strain=EC06-170	Complete Genome	ftp://ftp.ncbi.nlm.nih.gov/genomes/all/GCA/001/549/955/GCA_001549955.1_ASM154995v1
GCA_010729665.1	PRJDB7717	SAMD00153188	representative genome	212765	212765	Mycolicibacterium madagascariense	strain=JCM 13574	Complete Genome	ftp://ftp.ncbi.nlm.nih.gov/genomes/all/GCA/010/729/665/GCA_010729665.1_ASM1072966v1
GCA_014678925.1	PRJNA662697	SAMN06347034	representative genome	213419	213419	Geobacillus zalihae	strain=SURF-189	Complete Genome	ftp://ftp.ncbi.nlm.nih.gov/genomes/all/GCA/014/678/925/GCA_014678925.1_ASM1467892v1
GCA_002803985.1	PRJNA330900	SAMN05429629	representative genome	214888	214888	Entomoplasma luminosum	strain=PIMN-1	Complete Genome	ftp://ftp.ncbi.nlm.nih.gov/genomes/all/GCA/002/803/985/GCA_002803985.1_ASM280398v1
GCA_011611525.1	PRJNA602409	SAMN13895132	representative genome	215221	215221	Komagataeibacter rhaeticus	strain=ENS 9a1a	Complete Genome	ftp://ftp.ncbi.nlm.nih.gov/genomes/all/GCA/011/611/525/GCA_011611525.1_ASM1161152v1
GCA_002804005.1	PRJNA330903	SAMN05429912	representative genome	215578	215578	Entomoplasma somnilux	strain=PYAN-1	Complete Genome	ftp://ftp.ncbi.nlm.nih.gov/genomes/all/GCA/002/804/005/GCA_002804005.1_ASM280400v1
GCA_015476235.1	PRJNA674774	SAMN16675030	representative genome	215580	215580	Schlegelella thermodepolymerans	strain=DSM 15344	Complete Genome	ftp://ftp.ncbi.nlm.nih.gov/genomes/all/GCA/015/476/235/GCA_015476235.1_ASM1547623v1
GCA_014395425.1	PRJNA658883	SAMN15892490	representative genome	215691	215691	Thermomonas brevis	strain=KACC 16975	Complete Genome	ftp://ftp.ncbi.nlm.nih.gov/genomes/all/GCA/014/395/425/GCA_014395425.1_ASM1439542v1
GCA_000761155.1	PRJNA261876	SAMN03077633	representative genome	216142	216142	Pseudomonas rhizosphaerae	strain=DSM 16299	Complete Genome	ftp://ftp.ncbi.nlm.nih.gov/genomes/all/GCA/000/761/155/GCA_000761155.1_ASM76115v1
GCA_002290085.1	PRJNA400791	SAMN07573570	representative genome	216427	216427	Mesoplasma chauliocola	strain=CHPA-2	Complete Genome	ftp://ftp.ncbi.nlm.nih.gov/genomes/all/GCA/002/290/085/GCA_002290085.1_ASM229008v1
GCA_000196315.1	PRJNA13570	SAMN02603922	representative genome	216432	313588	Croceibacter atlanticus HTCC2559	strain=HTCC2559	Complete Genome	ftp://ftp.ncbi.nlm.nih.gov/genomes/all/GCA/000/196/315/GCA_000196315.1_ASM19631v1
GCA_004936435.1	PRJNA432691	SAMN08457432	representative genome	216816	216816	Bifidobacterium longum	strain=51A	Complete Genome	ftp://ftp.ncbi.nlm.nih.gov/genomes/all/GCA/004/936/435/GCA_004936435.1_ASM493643v1
GCA_010729305.1	PRJDB7717	SAMD00153184	representative genome	216929	216929	Mycolicibacterium psychrotolerans	strain=JCM 13323	Complete Genome	ftp://ftp.ncbi.nlm.nih.gov/genomes/all/GCA/010/729/305/GCA_010729305.1_ASM1072930v1
GCA_003363775.1	PRJNA205100	SAMN09726146	representative genome	216931	216931	Spiroplasma alleghenense	strain=PLHS-1	Complete Genome	ftp://ftp.ncbi.nlm.nih.gov/genomes/all/GCA/003/363/775/GCA_003363775.1_ASM336377v1
GCA_008086545.1	PRJNA253643	SAMN12559111	representative genome	216932	216932	Spiroplasma chinense	strain=CCH	Complete Genome	ftp://ftp.ncbi.nlm.nih.gov/genomes/all/GCA/008/086/545/GCA_008086545.1_ASM808654v1
GCA_002237575.1	PRJNA253645	SAMN07267299	representative genome	216934	216934	Spiroplasma corruscae	strain=EC-1	Complete Genome	ftp://ftp.ncbi.nlm.nih.gov/genomes/all/GCA/002/237/575/GCA_002237575.1_ASM223757v1
GCA_001715535.1	PRJNA253649	SAMN05578878	representative genome	216938	216938	Spiroplasma helicoides	strain=TABS-2	Complete Genome	ftp://ftp.ncbi.nlm.nih.gov/genomes/all/GCA/001/715/535/GCA_001715535.1_ASM171553v1
GCA_001267155.1	PRJNA253651	SAMN03938703	representative genome	216942	216942	Spiroplasma litorale	strain=TN-1	Complete Genome	ftp://ftp.ncbi.nlm.nih.gov/genomes/all/GCA/001/267/155/GCA_001267155.1_ASM126715v1
GCA_001262715.1	PRJNA291635	SAMN03948565	representative genome	216946	216946	Spiroplasma turonicum	strain=Tab4c	Complete Genome	ftp://ftp.ncbi.nlm.nih.gov/genomes/all/GCA/001/262/715/GCA_001262715.1_ASM126271v1
GCA_900636675.1	PRJEB6403	SAMEA3724092	representative genome	217203	217203	Achromobacter spanius	strain=NCTC13519	Complete Genome	ftp://ftp.ncbi.nlm.nih.gov/genomes/all/GCA/900/636/675/GCA_900636675.1_43781_F01
GCA_008245125.1	PRJNA527706	SAMN11158136	representative genome	217204	217204	Achromobacter insolitus	strain=LCu2	Complete Genome	ftp://ftp.ncbi.nlm.nih.gov/genomes/all/GCA/008/245/125/GCA_008245125.1_ASM824512v1
GCA_014397115.1	PRJNA658884	SAMN15892503	representative genome	218144	218144	Vagococcus carniphilus	strain=ATCC BAA-640	Complete Genome	ftp://ftp.ncbi.nlm.nih.gov/genomes/all/GCA/014/397/115/GCA_014397115.1_ASM1439711v1
GCA_000021905.1	PRJNA19449	SAMN00000039	representative genome	218208	218208	Desulfatibacillum aliphaticivorans	strain=AK-01	Complete Genome	ftp://ftp.ncbi.nlm.nih.gov/genomes/all/GCA/000/021/905/GCA_000021905.1_ASM2190v1
GCA_014892695.1	PRJNA543361	SAMN11664857	representative genome	218936	218936	Aeromonas simiae	strain=A6	Complete Genome	ftp://ftp.ncbi.nlm.nih.gov/genomes/all/GCA/014/892/695/GCA_014892695.1_ASM1489269v1
GCA_002804025.1	PRJNA331060	SAMN05436730	representative genome	219745	219745	Mesoplasma tabanidae	strain=BARC 857	Complete Genome	ftp://ftp.ncbi.nlm.nih.gov/genomes/all/GCA/002/804/025/GCA_002804025.1_ASM280402v1
GCA_010729105.1	PRJDB7717	SAMD00153183	representative genome	220927	220927	Mycobacterium saskatchewanense	strain=JCM 13016	Complete Genome	ftp://ftp.ncbi.nlm.nih.gov/genomes/all/GCA/010/729/105/GCA_010729105.1_ASM1072910v1
GCA_000755145.1	PRJNA257943	SAMN02980915	representative genome	221027	221027	Treponema putidum	strain=OMZ 758	Complete Genome	ftp://ftp.ncbi.nlm.nih.gov/genomes/all/GCA/000/755/145/GCA_000755145.1_ASM75514v1
GCA_000011245.1	PRJNA284	SAMD00061101	representative genome	221109	182710	Oceanobacillus iheyensis HTE831	strain=HTE831	Complete Genome	ftp://ftp.ncbi.nlm.nih.gov/genomes/all/GCA/000/011/245/GCA_000011245.1_ASM1124v1
GCA_002892185.1	PRJNA273589	SAMN03294476	representative genome	221822	221822	Phaeobacter inhibens	strain=P54	Complete Genome	ftp://ftp.ncbi.nlm.nih.gov/genomes/all/GCA/002/892/185/GCA_002892185.1_ASM289218v1
GCA_000007745.1	PRJNA13068	SAMN02603473	representative genome	221988	157673	[Mannheimia] succiniciproducens MBEL55E	strain=MBEL55E	Complete Genome	ftp://ftp.ncbi.nlm.nih.gov/genomes/all/GCA/000/007/745/GCA_000007745.1_ASM774v1
GCA_000013165.1	PRJNA357	SAMN02604016	representative genome	222891	951	Neorickettsia sennetsu str. Miyayama	strain=Miyayama	Complete Genome	ftp://ftp.ncbi.nlm.nih.gov/genomes/all/GCA/000/013/165/GCA_000013165.1_ASM1316v1
GCA_000007805.1	PRJNA359	SAMN02604017	representative genome	223283	251701	Pseudomonas syringae pv. tomato str. DC3000	strain=DC3000	Complete Genome	ftp://ftp.ncbi.nlm.nih.gov/genomes/all/GCA/000/007/805/GCA_000007805.1_ASM780v1
GCA_008705175.1	PRJNA565754	SAMN12767048	representative genome	223919	223919	Clostridium diolis	strain=DSM 15410	Complete Genome	ftp://ftp.ncbi.nlm.nih.gov/genomes/all/GCA/008/705/175/GCA_008705175.1_ASM870517v1
GCA_006740745.1	PRJNA532841	SAMN11415936	representative genome	223967	223967	Methylorubrum populi	strain=YC-XJ1	Complete Genome	ftp://ftp.ncbi.nlm.nih.gov/genomes/all/GCA/006/740/745/GCA_006740745.1_ASM674074v1
GCA_000008625.1	PRJNA215	SAMN02603207	representative genome	224324	63363	Aquifex aeolicus VF5	strain=VF5	Complete Genome	ftp://ftp.ncbi.nlm.nih.gov/genomes/all/GCA/000/008/625/GCA_000008625.1_ASM862v1
GCA_000007125.1	PRJNA180	SAMN02603416	representative genome	224914	29459	Brucella melitensis bv. 1 str. 16M	strain=16M	Complete Genome	ftp://ftp.ncbi.nlm.nih.gov/genomes/all/GCA/000/007/125/GCA_000007125.1_ASM712v1
GCA_000007725.1	PRJNA256	SAMN02604289	representative genome	224915	9	Buchnera aphidicola str. Bp (Baizongia pistaciae)	strain=Bp (Baizongia pistaciae)	Complete Genome	ftp://ftp.ncbi.nlm.nih.gov/genomes/all/GCA/000/007/725/GCA_000007725.1_ASM772v1
GCA_014396165.1	PRJNA658868	SAMN15892348	representative genome	225084	225084	Erysipelothrix inopinata	strain=DSM 15511	Complete Genome	ftp://ftp.ncbi.nlm.nih.gov/genomes/all/GCA/014/396/165/GCA_014396165.1_ASM1439616v1
GCA_002005305.1	PRJNA306925	SAMN04370084	representative genome	225848	225848	Shewanella psychrophila	strain=WP2	Complete Genome	ftp://ftp.ncbi.nlm.nih.gov/genomes/all/GCA/002/005/305/GCA_002005305.1_ASM200530v1
GCA_000014885.1	PRJNA17675	SAMN02603456	representative genome	225849	404011	Shewanella piezotolerans WP3	strain=WP3	Complete Genome	ftp://ftp.ncbi.nlm.nih.gov/genomes/all/GCA/000/014/885/GCA_000014885.1_ASM1488v1
GCA_000166295.1	PRJNA46089	SAMN00713638	representative genome	225937	1033846	Marinobacter adhaerens HP15	strain=HP15	Complete Genome	ftp://ftp.ncbi.nlm.nih.gov/genomes/all/GCA/000/166/295/GCA_000166295.1_ASM16629v1
GCA_002056725.1	PRJNA378865	SAMN06562982	representative genome	225992	225992	Comamonas kerstersii	strain=8943	Complete Genome	ftp://ftp.ncbi.nlm.nih.gov/genomes/all/GCA/002/056/725/GCA_002056725.1_ASM205672v1
GCA_002843565.1	PRJNA421837	SAMN08158127	representative genome	225999	225999	Mesoplasma syrphidae	strain=YJS	Complete Genome	ftp://ftp.ncbi.nlm.nih.gov/genomes/all/GCA/002/843/565/GCA_002843565.1_ASM284356v1
GCA_009731485.1	PRJDB8002	SAMD00161749	representative genome	226665	226665	Rickettsia heilongjiangensis	strain=Sendai-29	Complete Genome	ftp://ftp.ncbi.nlm.nih.gov/genomes/all/GCA/009/731/485/GCA_009731485.1_ASM973148v1
GCA_016865425.1	PRJDB9577	SAMD00219688	representative genome	227318	227318	Actinocatenispora thailandica	strain=NBRC 105041	Complete Genome	ftp://ftp.ncbi.nlm.nih.gov/genomes/all/GCA/016/865/425/GCA_016865425.1_ASM1686542v1
GCA_012225885.1	PRJNA606711	SAMN14111977	representative genome	227866	227866	Bacillus tequilensis	strain=EA-CB0015	Complete Genome	ftp://ftp.ncbi.nlm.nih.gov/genomes/all/GCA/012/225/885/GCA_012225885.1_ASM1222588v1
GCA_000009765.2	PRJNA189	SAMD00061088	representative genome	227882	33903	Streptomyces avermitilis MA-4680 = NBRC 14893	strain=MA-4680	Complete Genome	ftp://ftp.ncbi.nlm.nih.gov/genomes/all/GCA/000/009/765/GCA_000009765.2_ASM976v2
GCA_000007605.1	PRJNA228	SAMN02603993	representative genome	227941	83557	Chlamydia caviae GPIC		Complete Genome	ftp://ftp.ncbi.nlm.nih.gov/genomes/all/GCA/000/007/605/GCA_000007605.1_ASM760v1
GCA_016647595.1	PRJNA649755	SAMN15678306	representative genome	227945	227945	Lactobacillus ultunensis	strain=Kx293C1	Complete Genome	ftp://ftp.ncbi.nlm.nih.gov/genomes/all/GCA/016/647/595/GCA_016647595.1_ASM1664759v1
GCA_000009145.1	PRJNA52	SAMEA3138193	representative genome	228410	915	Nitrosomonas europaea ATCC 19718	strain=ATCC 19718	Complete Genome	ftp://ftp.ncbi.nlm.nih.gov/genomes/all/GCA/000/009/145/GCA_000009145.1_ASM914v1
GCA_001010285.1	PRJNA278805	SAMN03433286	representative genome	230089	230089	Photorhabdus thracensis	strain=DSM 15199	Complete Genome	ftp://ftp.ncbi.nlm.nih.gov/genomes/all/GCA/001/010/285/GCA_001010285.1_ASM101028v1
GCA_013394005.1	PRJNA531157	SAMN11607496	representative genome	231049	231049	Furfurilactobacillus rossiae	strain=L1	Complete Genome	ftp://ftp.ncbi.nlm.nih.gov/genomes/all/GCA/013/394/005/GCA_013394005.1_ASM1339400v1
GCA_005845345.1	PRJNA510297	SAMN10640305	representative genome	232537	232537	Rhodoluna limnophila	strain=1B-Mac	Complete Genome	ftp://ftp.ncbi.nlm.nih.gov/genomes/all/GCA/005/845/345/GCA_005845345.1_ASM584534v1
GCA_000007905.1	PRJNA185	SAMN02604097	representative genome	235279	32025	Helicobacter hepaticus ATCC 51449	strain=ATCC 51449	Complete Genome	ftp://ftp.ncbi.nlm.nih.gov/genomes/all/GCA/000/007/905/GCA_000007905.1_ASM790v1
GCA_000009785.1	PRJNA13233	SAMD00061072	representative genome	235909	1462	Geobacillus kaustophilus HTA426	strain=HTA426	Complete Genome	ftp://ftp.ncbi.nlm.nih.gov/genomes/all/GCA/000/009/785/GCA_000009785.1_ASM978v1
GCA_002998295.1	PRJNA282954	SAMN08567288	representative genome	236753	236753	Fastidiosipila sanguinis	strain=CCUG 47711	Complete Genome	ftp://ftp.ncbi.nlm.nih.gov/genomes/all/GCA/002/998/295/GCA_002998295.1_ASM299829v1
GCA_009755645.1	PRJNA593854	SAMN13494299	representative genome	237609	237609	Pseudomonas alkylphenolica	strain=Neo	Complete Genome	ftp://ftp.ncbi.nlm.nih.gov/genomes/all/GCA/009/755/645/GCA_009755645.1_ASM975564v1
GCA_007989425.1	PRJDB8064	SAMD00165215	representative genome	238800	238800	Rickettsia asiatica	strain=Maytaro1284	Complete Genome	ftp://ftp.ncbi.nlm.nih.gov/genomes/all/GCA/007/989/425/GCA_007989425.1_ASM798942v1
GCA_007567505.1	PRJNA556082	SAMN12340636	representative genome	238836	238836	Shewanella donghaensis	strain=LT17	Complete Genome	ftp://ftp.ncbi.nlm.nih.gov/genomes/all/GCA/007/567/505/GCA_007567505.1_ASM756750v1
GCA_009731575.1	PRJDB8988	SAMD00192834	representative genome	239935	239935	Akkermansia muciniphila	strain=JCM 30893	Complete Genome	ftp://ftp.ncbi.nlm.nih.gov/genomes/all/GCA/009/731/575/GCA_009731575.1_ASM973157v1
GCA_000022565.1	PRJNA28085	SAMN02603447	representative genome	240015	33075	Acidobacterium capsulatum ATCC 51196	strain=ATCC 51196	Complete Genome	ftp://ftp.ncbi.nlm.nih.gov/genomes/all/GCA/000/022/565/GCA_000022565.1_ASM2256v1
GCA_001702155.1	PRJNA290141	SAMN04505735	representative genome	240427	240427	Secundilactobacillus paracollinoides	strain=TMW 1.1979	Complete Genome	ftp://ftp.ncbi.nlm.nih.gov/genomes/all/GCA/001/702/155/GCA_001702155.1_ASM170215v1
GCA_003966735.1	PRJDB4539	SAMD00046467	representative genome	241368	241368	Desulfovibrio ferrophilus	strain=IS5	Complete Genome	ftp://ftp.ncbi.nlm.nih.gov/genomes/all/GCA/003/966/735/GCA_003966735.1_ASM396673v1
GCA_002369955.1	PRJDB1450	SAMD00000006	representative genome	242600	242600	Ichthyobacterium seriolicida	strain=JBKA-6	Complete Genome	ftp://ftp.ncbi.nlm.nih.gov/genomes/all/GCA/002/369/955/GCA_002369955.1_ASM236995v1
GCA_000196115.1	PRJNA413	SAMEA3138332	representative genome	243090	265606	Rhodopirellula baltica SH 1	strain=1	Complete Genome	ftp://ftp.ncbi.nlm.nih.gov/genomes/all/GCA/000/196/115/GCA_000196115.1_ASM19611v1
GCA_000021485.1	PRJNA53	SAMN02603974	representative genome	243159	920	Acidithiobacillus ferrooxidans ATCC 23270	strain=ATCC 23270	Complete Genome	ftp://ftp.ncbi.nlm.nih.gov/genomes/all/GCA/000/021/485/GCA_000021485.1_ASM2148v1
GCA_000006685.1	PRJNA229	SAMN02603994	representative genome	243161	83560	Chlamydia muridarum str. Nigg	strain=Nigg	Complete Genome	ftp://ftp.ncbi.nlm.nih.gov/genomes/all/GCA/000/006/685/GCA_000006685.1_ASM668v1
GCA_000007985.2	PRJNA192	SAMN02603989	representative genome	243231	35554	Geobacter sulfurreducens PCA	strain=PCA	Complete Genome	ftp://ftp.ncbi.nlm.nih.gov/genomes/all/GCA/000/007/985/GCA_000007985.2_ASM798v2
GCA_000008325.1	PRJNA21	SAMN02603968	representative genome	243233	414	Methylococcus capsulatus str. Bath	strain=Bath	Complete Genome	ftp://ftp.ncbi.nlm.nih.gov/genomes/all/GCA/000/008/325/GCA_000008325.1_ASM832v1
GCA_000196155.1	PRJNA9605	SAMEA3138334	representative genome	243265	2218628	Photorhabdus laumondii subsp. laumondii TTO1	strain=TTO1	Complete Genome	ftp://ftp.ncbi.nlm.nih.gov/genomes/all/GCA/000/196/155/GCA_000196155.1_ASM19615v1
GCA_000027325.1	PRJNA97	SAMN02603983	representative genome	243273	2097	Mycoplasma genitalium G37	strain=G-37	Complete Genome	ftp://ftp.ncbi.nlm.nih.gov/genomes/all/GCA/000/027/325/GCA_000027325.1_ASM2732v1
GCA_000230655.3	PRJNA63051	SAMN02261406	representative genome	243274	2336	Thermotoga maritima MSB8	strain=MSB8	Complete Genome	ftp://ftp.ncbi.nlm.nih.gov/genomes/all/GCA/000/230/655/GCA_000230655.3_ASM23065v3
GCA_000008185.1	PRJNA4	SAMN02603967	representative genome	243275	158	Treponema denticola ATCC 35405	strain=ATCC 35405	Complete Genome	ftp://ftp.ncbi.nlm.nih.gov/genomes/all/GCA/000/008/185/GCA_000008185.1_ASM818v1
GCA_000007705.1	PRJNA444	SAMN02603528	representative genome	243365	536	Chromobacterium violaceum ATCC 12472	strain=ATCC 12472	Complete Genome	ftp://ftp.ncbi.nlm.nih.gov/genomes/all/GCA/000/007/705/GCA_000007705.1_ASM770v1
GCA_013305245.1	PRJNA631154	SAMN14853914	representative genome	244366	244366	Klebsiella variicola	strain=FH-1	Complete Genome	ftp://ftp.ncbi.nlm.nih.gov/genomes/all/GCA/013/305/245/GCA_013305245.1_ASM1330524v1
GCA_002966835.1	PRJNA400855	SAMN07581396	representative genome	244566	244566	Pseudomonas lurida	strain=MYb11	Complete Genome	ftp://ftp.ncbi.nlm.nih.gov/genomes/all/GCA/002/966/835/GCA_002966835.1_ASM296683v1
GCA_008932115.1	PRJNA575551	SAMN12900461	representative genome	244734	244734	Bradyrhizobium betae	strain=PL7HG1	Complete Genome	ftp://ftp.ncbi.nlm.nih.gov/genomes/all/GCA/008/932/115/GCA_008932115.1_ASM893211v1
GCA_000012865.1	PRJNA253	SAMN02603998	representative genome	246194	129958	Carboxydothermus hydrogenoformans Z-2901	strain=Z-2901	Complete Genome	ftp://ftp.ncbi.nlm.nih.gov/genomes/all/GCA/000/012/865/GCA_000012865.1_ASM1286v1
GCA_000012685.1	PRJNA1421	SAMN02604018	representative genome	246197	34	Myxococcus xanthus DK 1622	strain=DK 1622	Complete Genome	ftp://ftp.ncbi.nlm.nih.gov/genomes/all/GCA/000/012/685/GCA_000012685.1_ASM1268v1
GCA_000011965.2	PRJNA281	SAMN02604003	representative genome	246200	89184	Ruegeria pomeroyi DSS-3	strain=DSS-3	Complete Genome	ftp://ftp.ncbi.nlm.nih.gov/genomes/all/GCA/000/011/965/GCA_000011965.2_ASM1196v2
GCA_001432245.1	PRJNA299343	SAMN04196999	representative genome	246432	246432	Staphylococcus equorum	strain=KS1039	Complete Genome	ftp://ftp.ncbi.nlm.nih.gov/genomes/all/GCA/001/432/245/GCA_001432245.1_ASM143224v1
GCA_000009805.1	PRJNA13117	SAMD00061069	representative genome	247156	37329	Nocardia farcinica IFM 10152	strain=IFM 10152	Complete Genome	ftp://ftp.ncbi.nlm.nih.gov/genomes/all/GCA/000/009/805/GCA_000009805.1_ASM980v1
GCA_015326725.1	PRJNA622823	SAMN16644385	representative genome	247480	247480	Anoxybacillus caldiproteolyticus	strain=U458	Complete Genome	ftp://ftp.ncbi.nlm.nih.gov/genomes/all/GCA/015/326/725/GCA_015326725.1_ASM1532672v1
GCA_001999225.1	PRJNA371403	SAMN06298625	representative genome	247523	247523	Pseudoalteromonas aliena	strain=EH1	Complete Genome	ftp://ftp.ncbi.nlm.nih.gov/genomes/all/GCA/001/999/225/GCA_001999225.1_ASM199922v1
GCA_900187285.1	PRJEB6403	SAMEA44547418	representative genome	248315	248315	Veillonella rodentium	strain=NCTC12018	Complete Genome	ftp://ftp.ncbi.nlm.nih.gov/genomes/all/GCA/900/187/285/GCA_900187285.1_51342_C02
GCA_900186995.1	PRJEB6403	SAMEA4384241	representative genome	249188	249188	Haemophilus pittmaniae	strain=NCTC13334	Complete Genome	ftp://ftp.ncbi.nlm.nih.gov/genomes/all/GCA/900/186/995/GCA_900186995.1_50465_A02
GCA_000011385.1	PRJNA9606	SAMD00061120	representative genome	251221	33072	Gloeobacter violaceus PCC 7421	strain=PCC 7421	Complete Genome	ftp://ftp.ncbi.nlm.nih.gov/genomes/all/GCA/000/011/385/GCA_000011385.1_ASM1138v1
GCA_000317125.1	PRJNA38119	SAMN02261359	representative genome	251229	54299	Chroococcidiopsis thermalis PCC 7203	strain=PCC 7203	Complete Genome	ftp://ftp.ncbi.nlm.nih.gov/genomes/all/GCA/000/317/125/GCA_000317125.1_ASM31712v1
GCA_001617625.1	PRJNA315367	SAMN04556710	representative genome	252514	252514	Microbulbifer thermotolerans	strain=DAU221	Complete Genome	ftp://ftp.ncbi.nlm.nih.gov/genomes/all/GCA/001/617/625/GCA_001617625.1_ASM161762v1
GCA_008329945.1	PRJNA521375	SAMN10884989	representative genome	252967	252967	Thiospirochaeta perfilievii	strain=P	Complete Genome	ftp://ftp.ncbi.nlm.nih.gov/genomes/all/GCA/008/329/945/GCA_008329945.1_ASM832994v1
GCA_008369725.1	PRJNA563551	SAMN12676117	representative genome	253703	253703	Paenibacillus antarcticus	strain=KACC 11469	Complete Genome	ftp://ftp.ncbi.nlm.nih.gov/genomes/all/GCA/008/369/725/GCA_008369725.1_ASM836972v1
GCA_902459475.1	PRJEB29684	SAMEA5080414	representative genome	254246	254246	Aquicella lusitana	strain=SGT-39	Complete Genome	ftp://ftp.ncbi.nlm.nih.gov/genomes/all/GCA/902/459/475/GCA_902459475.1_pb_189-1_HGAP3_CTR
GCA_902459485.1	PRJEB29684	SAMEA5080415	representative genome	254247	254247	Aquicella siphonis	strain=SGT-108	Complete Genome	ftp://ftp.ncbi.nlm.nih.gov/genomes/all/GCA/902/459/485/GCA_902459485.1_pb_189-2_HGAP3_CTR
GCA_013372265.1	PRJNA633567	SAMN14918904	representative genome	255507	255507	Aliarcobacter cibarius	strain=LMG 21996	Complete Genome	ftp://ftp.ncbi.nlm.nih.gov/genomes/all/GCA/013/372/265/GCA_013372265.1_ASM1337226v1
GCA_904848165.1	PRJEB40380	SAMEA7339714	representative genome	256326	256326	Psychrobacter arenosus		Complete Genome	ftp://ftp.ncbi.nlm.nih.gov/genomes/all/GCA/904/848/165/GCA_904848165.1_ASM90484816v1
GCA_008118345.1	PRJNA561024	SAMN12605457	representative genome	257438	257438	Gluconobacter thailandicus	strain=HD924	Complete Genome	ftp://ftp.ncbi.nlm.nih.gov/genomes/all/GCA/008/118/345/GCA_008118345.1_ASM811834v1
GCA_000012305.1	PRJNA9633	SAMN02598544	representative genome	259536	334543	Psychrobacter arcticus 273-4	strain=273-4	Complete Genome	ftp://ftp.ncbi.nlm.nih.gov/genomes/all/GCA/000/012/305/GCA_000012305.1_ASM1230v1
GCA_002215585.1	PRJNA392357	SAMN07296262	representative genome	260364	260364	Shewanella marisflavi	strain=EP1	Complete Genome	ftp://ftp.ncbi.nlm.nih.gov/genomes/all/GCA/002/215/585/GCA_002215585.1_ASM221558v1
GCA_001999945.1	PRJNA371746	SAMN06311449	representative genome	260552	260552	Microbulbifer agarilyticus	strain=GP101	Complete Genome	ftp://ftp.ncbi.nlm.nih.gov/genomes/all/GCA/001/999/945/GCA_001999945.1_ASM199994v1
GCA_004006435.1	PRJNA470606	SAMN09095924	representative genome	260554	260554	Bacillus halotolerans	strain=ZB201702	Complete Genome	ftp://ftp.ncbi.nlm.nih.gov/genomes/all/GCA/004/006/435/GCA_004006435.1_ASM400643v1
GCA_001606025.1	PRJNA315071	SAMN04549283	representative genome	261164	261164	Psychrobacter alimentarius	strain=PAMC 27889	Complete Genome	ftp://ftp.ncbi.nlm.nih.gov/genomes/all/GCA/001/606/025/GCA_001606025.1_ASM160602v1
GCA_000008445.1	PRJNA10784	SAMN02603433	representative genome	261594	1392	Bacillus anthracis str. 'Ames Ancestor'	strain=Ames Ancestor; A2084	Complete Genome	ftp://ftp.ncbi.nlm.nih.gov/genomes/all/GCA/000/008/445/GCA_000008445.1_ASM844v1
GCA_003721155.4	PRJNA503758	SAMN10373444	representative genome	262209	262209	Janibacter melonis	strain=M714	Complete Genome	ftp://ftp.ncbi.nlm.nih.gov/genomes/all/GCA/003/721/155/GCA_003721155.4_ASM372115v4
GCA_001442805.1	PRJNA271656	SAMN03275729	representative genome	262324	262324	Lysobacter gummosus	strain=3.2.11	Complete Genome	ftp://ftp.ncbi.nlm.nih.gov/genomes/all/GCA/001/442/805/GCA_001442805.1_ASM144280v1
GCA_000019905.1	PRJNA10649	SAMN00120225	representative genome	262543	332410	Exiguobacterium sibiricum 255-15	strain=255-15	Complete Genome	ftp://ftp.ncbi.nlm.nih.gov/genomes/all/GCA/000/019/905/GCA_000019905.1_ASM1990v1
GCA_000203875.1	PRJNA10646	SAMN02598255	representative genome	264198	248026	Cupriavidus pinatubonensis JMP134	strain=JMP134	Complete Genome	ftp://ftp.ncbi.nlm.nih.gov/genomes/all/GCA/000/203/875/GCA_000203875.1_ASM20387v1
GCA_000009945.1	PRJNA370	SAMD00061108	representative genome	264202	83556	Chlamydia felis Fe/C-56	strain=Fe/C-56	Complete Genome	ftp://ftp.ncbi.nlm.nih.gov/genomes/all/GCA/000/009/945/GCA_000009945.1_ASM994v1
GCA_000007105.1	PRJNA12354	SAMN02603579	representative genome	264203	542	Zymomonas mobilis subsp. mobilis ZM4 = ATCC 31821	strain=ZM4	Complete Genome	ftp://ftp.ncbi.nlm.nih.gov/genomes/all/GCA/000/007/105/GCA_000007105.1_ASM710v1
GCA_000196175.1	PRJNA9637	SAMEA3138335	representative genome	264462	959	Bdellovibrio bacteriovorus HD100	strain=HD100	Complete Genome	ftp://ftp.ncbi.nlm.nih.gov/genomes/all/GCA/000/196/175/GCA_000196175.1_ASM19617v1
GCA_900660755.1	PRJEB6403	SAMEA104224796	representative genome	264636	264636	Acholeplasma hippikon	strain=NCTC10172	Complete Genome	ftp://ftp.ncbi.nlm.nih.gov/genomes/all/GCA/900/660/755/GCA_900660755.1_57792_F01-3
GCA_000025925.1	PRJNA10619	SAMN02604020	representative genome	264731	839	Prevotella ruminicola 23	strain=Bryant 23	Complete Genome	ftp://ftp.ncbi.nlm.nih.gov/genomes/all/GCA/000/025/925/GCA_000025925.1_ASM2592v1
GCA_000013705.1	PRJNA10647	SAMN02598256	representative genome	265072	405	Methylobacillus flagellatus KT	strain=KT	Complete Genome	ftp://ftp.ncbi.nlm.nih.gov/genomes/all/GCA/000/013/705/GCA_000013705.1_ASM1370v1
GCA_002097715.1	PRJNA381873	SAMN06690200	representative genome	265293	265293	Paraburkholderia acidophila	strain=ATCC 31433	Complete Genome	ftp://ftp.ncbi.nlm.nih.gov/genomes/all/GCA/002/097/715/GCA_002097715.1_ASM209771v1
GCA_000008305.1	PRJNA10650	SAMN03081416	representative genome	265311	2151	Mesoplasma florum L1	strain=L1; ATCC 33453	Complete Genome	ftp://ftp.ncbi.nlm.nih.gov/genomes/all/GCA/000/008/305/GCA_000008305.1_ASM830v1
GCA_009938225.1	PRJDB8189	SAMD00167061	representative genome	265668	265668	Vibrio ponticus	strain=DSM 16217	Complete Genome	ftp://ftp.ncbi.nlm.nih.gov/genomes/all/GCA/009/938/225/GCA_009938225.1_ASM993822v1
GCA_004028275.1	PRJNA514374	SAMN10724091	representative genome	265883	265883	Hydrogenovibrio thermophilus	strain=JR-2	Complete Genome	ftp://ftp.ncbi.nlm.nih.gov/genomes/all/GCA/004/028/275/GCA_004028275.1_ASM402827v1
GCA_004348195.1	PRJNA523114	SAMN10963708	representative genome	265959	265959	Komagataeibacter saccharivorans	strain=JH1	Complete Genome	ftp://ftp.ncbi.nlm.nih.gov/genomes/all/GCA/004/348/195/GCA_004348195.1_ASM434819v1
GCA_002009295.1	PRJNA371394	SAMN06368327	representative genome	265960	265960	Komagataeibacter nataicola	strain=RZS01	Complete Genome	ftp://ftp.ncbi.nlm.nih.gov/genomes/all/GCA/002/009/295/GCA_002009295.1_ASM200929v1
GCA_000014185.1	PRJNA10670	SAMN02598258	representative genome	266117	49319	Rubrobacter xylanophilus DSM 9941	strain=DSM 9941	Complete Genome	ftp://ftp.ncbi.nlm.nih.gov/genomes/all/GCA/000/014/185/GCA_000014185.1_ASM1418v1
GCA_000013645.1	PRJNA254	SAMN02598451	representative genome	266265	36873	Paraburkholderia xenovorans LB400	strain=LB400	Complete Genome	ftp://ftp.ncbi.nlm.nih.gov/genomes/all/GCA/000/013/645/GCA_000013645.1_ASM1364v1
GCA_900637895.1	PRJEB6403	SAMEA48409918	representative genome	266748	266748	Kaistella antarctica	strain=NCTC13489	Complete Genome	ftp://ftp.ncbi.nlm.nih.gov/genomes/all/GCA/900/637/895/GCA_900637895.1_52700_G01
GCA_900638245.1	PRJEB6403	SAMEA104167194	representative genome	266749	266749	Kaistella jeonii	strain=NCTC13459	Complete Genome	ftp://ftp.ncbi.nlm.nih.gov/genomes/all/GCA/900/638/245/GCA_900638245.1_56772_F02
GCA_000009625.1	PRJNA18	SAMD00061086	representative genome	266835	2066070	Mesorhizobium japonicum MAFF 303099	strain=MAFF 303099	Complete Genome	ftp://ftp.ncbi.nlm.nih.gov/genomes/all/GCA/000/009/625/GCA_000009625.1_ASM962v1
GCA_000017305.1	PRJNA10689	SAMN02598259	representative genome	266940	131568	Kineococcus radiotolerans SRS30216 = ATCC BAA-149	strain=SRS30216	Complete Genome	ftp://ftp.ncbi.nlm.nih.gov/genomes/all/GCA/000/017/305/GCA_000017305.1_ASM1730v1
GCA_002795865.1	PRJNA418662	SAMN08031326	representative genome	266951	266951	Qipengyuania seohaensis	strain=SW-135	Complete Genome	ftp://ftp.ncbi.nlm.nih.gov/genomes/all/GCA/002/795/865/GCA_002795865.1_ASM279586v1
GCA_014055025.1	PRJNA647881	SAMN15603180	representative genome	267212	267212	Neisseria bacilliformis	strain=DSM 23338	Complete Genome	ftp://ftp.ncbi.nlm.nih.gov/genomes/all/GCA/014/055/025/GCA_014055025.1_ASM1405502v1
GCA_000008345.1	PRJNA12460	SAMN02603281	representative genome	267747	1747	Cutibacterium acnes KPA171202	strain=KPA171202	Complete Genome	ftp://ftp.ncbi.nlm.nih.gov/genomes/all/GCA/000/008/345/GCA_000008345.1_ASM834v1
GCA_000008365.1	PRJNA10697	SAMN03081417	representative genome	267748	2118	Mycoplasma mobile 163K	strain=163K	Complete Genome	ftp://ftp.ncbi.nlm.nih.gov/genomes/all/GCA/000/008/365/GCA_000008365.1_ASM836v1
GCA_014656585.1	PRJNA662006	SAMN16072876	representative genome	267818	267818	Lactobacillus kefiranofaciens	strain=1207	Complete Genome	ftp://ftp.ncbi.nlm.nih.gov/genomes/all/GCA/014/656/585/GCA_014656585.1_ASM1465658v1
GCA_000012565.1	PRJNA10694	SAMN02598261	representative genome	269484	944	Ehrlichia canis str. Jake	strain=Jake	Complete Genome	ftp://ftp.ncbi.nlm.nih.gov/genomes/all/GCA/000/012/565/GCA_000012565.1_ASM1256v1
GCA_009176625.1	PRJDB8746	SAMD00184872	representative genome	269673	269673	Sporolactobacillus terrae	strain=70-3	Complete Genome	ftp://ftp.ncbi.nlm.nih.gov/genomes/all/GCA/009/176/625/GCA_009176625.1_ASM917662v1
GCA_000014145.1	PRJNA54	SAMN02598536	representative genome	269798	985	Cytophaga hutchinsonii ATCC 33406	strain=ATCC 33406	Complete Genome	ftp://ftp.ncbi.nlm.nih.gov/genomes/all/GCA/000/014/145/GCA_000014145.1_ASM1414v1
GCA_000012925.1	PRJNA177	SAMN02598399	representative genome	269799	28232	Geobacter metallireducens GS-15	strain=GS-15	Complete Genome	ftp://ftp.ncbi.nlm.nih.gov/genomes/all/GCA/000/012/925/GCA_000012925.1_ASM1292v1
GCA_000012405.1	PRJNA94	SAMN02598543	representative genome	269800	2021	Thermobifida fusca YX	strain=YX	Complete Genome	ftp://ftp.ncbi.nlm.nih.gov/genomes/all/GCA/000/012/405/GCA_000012405.1_ASM1240v1
GCA_000012365.1	PRJNA10774	SAMN02604021	representative genome	271848	57975	Burkholderia thailandensis E264	strain=E264; ATCC 700388	Complete Genome	ftp://ftp.ncbi.nlm.nih.gov/genomes/all/GCA/000/012/365/GCA_000012365.1_ASM1236v1
GCA_002278035.1	PRJNA391243	SAMN07259827	representative genome	271865	271865	[Ochrobactrum] quorumnocens	strain=A44	Complete Genome	ftp://ftp.ncbi.nlm.nih.gov/genomes/all/GCA/002/278/035/GCA_002278035.1_ASM227803v1
GCA_000317695.1	PRJNA43355	SAMN02232008	representative genome	272123	1165	Anabaena cylindrica PCC 7122	strain=PCC 7122	Complete Genome	ftp://ftp.ncbi.nlm.nih.gov/genomes/all/GCA/000/317/695/GCA_000317695.1_ASM31769v1
GCA_000011145.1	PRJNA235	SAMD00061093	representative genome	272558	86665	Bacillus halodurans C-125	strain=C-125	Complete Genome	ftp://ftp.ncbi.nlm.nih.gov/genomes/all/GCA/000/011/145/GCA_000011145.1_ASM1114v1
GCA_000021925.1	PRJNA205	SAMN02598433	representative genome	272564	49338	Desulfitobacterium hafniense DCB-2	strain=DCB-2	Complete Genome	ftp://ftp.ncbi.nlm.nih.gov/genomes/all/GCA/000/021/925/GCA_000021925.1_ASM2192v1
GCA_000011225.1	PRJNA176	SAMD00061084	representative genome	272633	28227	Mycoplasma penetrans HF-2	strain=HF-2	Complete Genome	ftp://ftp.ncbi.nlm.nih.gov/genomes/all/GCA/000/011/225/GCA_000011225.1_ASM1122v1
GCA_000195875.1	PRJNA100	SAMEA3138324	representative genome	272635	2107	Mycoplasma pulmonis UAB CTIP	strain=UAB CTIP	Complete Genome	ftp://ftp.ncbi.nlm.nih.gov/genomes/all/GCA/000/195/875/GCA_000195875.1_ASM19587v1
GCA_000007025.1	PRJNA42	SAMN02603141	representative genome	272944	781	Rickettsia conorii str. Malish 7	strain=Malish 7	Complete Genome	ftp://ftp.ncbi.nlm.nih.gov/genomes/all/GCA/000/007/025/GCA_000007025.1_ASM702v1
GCA_001274875.1	PRJNA270865	SAMN03269975	representative genome	273035	47834	Spiroplasma kunkelii CR2-3x	strain=CR2-3x	Complete Genome	ftp://ftp.ncbi.nlm.nih.gov/genomes/all/GCA/001/274/875/GCA_001274875.1_ASM127487v1
GCA_000007085.1	PRJNA249	SAMN02603009	representative genome	273068	911092	Caldanaerobacter subterraneus subsp. tengcongensis MB4	strain=MB4	Complete Genome	ftp://ftp.ncbi.nlm.nih.gov/genomes/all/GCA/000/007/085/GCA_000007085.1_ASM708v1
GCA_000196135.1	PRJNA445	SAMEA3138333	representative genome	273121	844	Wolinella succinogenes DSM 1740	strain=DSMZ 1740	Complete Genome	ftp://ftp.ncbi.nlm.nih.gov/genomes/all/GCA/000/196/135/GCA_000196135.1_ASM19613v1
GCA_003932995.1	PRJNA421979	SAMN08162086	representative genome	273384	273384	Brevibacterium aurantiacum	strain=SMQ-1419	Complete Genome	ftp://ftp.ncbi.nlm.nih.gov/genomes/all/GCA/003/932/995/GCA_003932995.1_ASM393299v1
GCA_001975955.2	PRJNA361212	SAMN06227058	representative genome	273677	273677	Microbacterium oleivorans	strain=A9	Complete Genome	ftp://ftp.ncbi.nlm.nih.gov/genomes/all/GCA/001/975/955/GCA_001975955.2_ASM197595v2
GCA_001747405.1	PRJNA343781	SAMN05793943	representative genome	274537	274537	Chlorobaculum limnaeum	strain=DSM 1677	Complete Genome	ftp://ftp.ncbi.nlm.nih.gov/genomes/all/GCA/001/747/405/GCA_001747405.1_ASM174740v1
GCA_001618845.1	PRJNA317273	SAMN04604739	representative genome	278148	39645	Mesorhizobium ciceri biovar biserrulae	strain=WSM1284	Complete Genome	ftp://ftp.ncbi.nlm.nih.gov/genomes/all/GCA/001/618/845/GCA_001618845.1_ASM161884v1
GCA_000014505.1	PRJNA398	SAMN02598525	representative genome	278197	1255	Pediococcus pentosaceus ATCC 25745	strain=ATCC 25745	Complete Genome	ftp://ftp.ncbi.nlm.nih.gov/genomes/all/GCA/000/014/505/GCA_000014505.1_ASM1450v1
GCA_001267885.1	PRJNA93	SAMN03921868	representative genome	278992	1889	Streptomyces ambofaciens ATCC 23877	strain=ATCC 23877	Complete Genome	ftp://ftp.ncbi.nlm.nih.gov/genomes/all/GCA/001/267/885/GCA_001267885.1_ASM126788v1
GCA_000011645.1	PRJNA12388	SAMN02603685	representative genome	279010	1402	Bacillus licheniformis DSM 13 = ATCC 14580	strain=ATCC 14580; DSM 13	Complete Genome	ftp://ftp.ncbi.nlm.nih.gov/genomes/all/GCA/000/011/645/GCA_000011645.1_ASM1164v1
GCA_001584205.1	PRJNA299269	SAMN04195676	representative genome	279058	279058	Collimonas arenae	strain=Ter282	Complete Genome	ftp://ftp.ncbi.nlm.nih.gov/genomes/all/GCA/001/584/205/GCA_001584205.1_ASM158420v1
GCA_001584225.1	PRJNA299267	SAMN04195678	representative genome	279113	279113	Collimonas pratensis	strain=Ter291	Complete Genome	ftp://ftp.ncbi.nlm.nih.gov/genomes/all/GCA/001/584/225/GCA_001584225.1_ASM158422v1
GCA_000013325.1	PRJNA204	SAMN02598432	representative genome	279238	48935	Novosphingobium aromaticivorans DSM 12444	strain=DSM 12444	Complete Genome	ftp://ftp.ncbi.nlm.nih.gov/genomes/all/GCA/000/013/325/GCA_000013325.1_ASM1332v1
GCA_001887675.1	PRJNA316511	SAMN04584361	representative genome	283686	283686	Kosakonia radicincitans	strain=GXGL-4A	Complete Genome	ftp://ftp.ncbi.nlm.nih.gov/genomes/all/GCA/001/887/675/GCA_001887675.1_ASM188767v1
GCA_000008465.1	PRJNA10790	SAMN02604184	representative genome	283942	135577	Idiomarina loihiensis L2TR	strain=L2TR	Complete Genome	ftp://ftp.ncbi.nlm.nih.gov/genomes/all/GCA/000/008/465/GCA_000008465.1_ASM846v1
GCA_003391135.1	PRJNA484511	SAMN09769444	representative genome	284034	68246	Streptomyces olivoreticuli subsp. olivoreticuli	strain=ATCC 31159	Complete Genome	ftp://ftp.ncbi.nlm.nih.gov/genomes/all/GCA/003/391/135/GCA_003391135.1_ASM339113v1
GCA_001750785.1	PRJNA317020	SAMN04595356	representative genome	285473	285473	Streptomyces rubrolavendulae	strain=MJM4426	Complete Genome	ftp://ftp.ncbi.nlm.nih.gov/genomes/all/GCA/001/750/785/GCA_001750785.1_ASM175078v1
GCA_006716135.1	PRJNA390440	SAMN07235666	representative genome	285570	285570	Streptomyces asterosporus	strain=DSM 41452	Complete Genome	ftp://ftp.ncbi.nlm.nih.gov/genomes/all/GCA/006/716/135/GCA_006716135.1_ASM671613v1
GCA_016724785.1	PRJNA231221	SAMN16357295	representative genome	285729	285729	Fusobacterium canifelinum	strain=FDAARGOS_1126	Complete Genome	ftp://ftp.ncbi.nlm.nih.gov/genomes/all/GCA/016/724/785/GCA_016724785.1_ASM1672478v1
GCA_013347285.1	PRJNA638015	SAMN15164507	representative genome	286727	286727	Azospirillum oryzae	strain=KACC 14407	Complete Genome	ftp://ftp.ncbi.nlm.nih.gov/genomes/all/GCA/013/347/285/GCA_013347285.1_ASM1334728v1
GCA_001562195.1	PRJNA307085	SAMN04372247	representative genome	287094	287094	Alteromonas addita	strain=R10SW13	Complete Genome	ftp://ftp.ncbi.nlm.nih.gov/genomes/all/GCA/001/562/195/GCA_001562195.1_ASM156219v1
GCA_001305575.3	PRJNA292821	SAMN03988806	representative genome	288004	288004	Beggiatoa leptomitoformis	strain=D-402	Complete Genome	ftp://ftp.ncbi.nlm.nih.gov/genomes/all/GCA/001/305/575/GCA_001305575.3_ASM130557v3
GCA_000018885.1	PRJNA19227	SAMN02603684	representative genome	288705	1646	Renibacterium salmoninarum ATCC 33209	strain=ATCC 33209	Complete Genome	ftp://ftp.ncbi.nlm.nih.gov/genomes/all/GCA/000/018/885/GCA_000018885.1_ASM1888v1
GCA_000734015.1	PRJNA12531	SAMN02934663	representative genome	289377	1741	Thermodesulfobacterium commune DSM 2178	strain=DSM 2178	Complete Genome	ftp://ftp.ncbi.nlm.nih.gov/genomes/all/GCA/000/734/015/GCA_000734015.1_ASM73401v1
GCA_017743015.1	PRJNA625211	SAMN14595202	representative genome	290110	290110	Xenorhabdus budapestensis	strain=C-7-2	Complete Genome	ftp://ftp.ncbi.nlm.nih.gov/genomes/all/GCA/017/743/015/GCA_017743015.1_ASM1774301v1
GCA_000020465.1	PRJNA12606	SAMN02598270	representative genome	290315	1092	Chlorobium limicola DSM 245	strain=DSM 245	Complete Genome	ftp://ftp.ncbi.nlm.nih.gov/genomes/all/GCA/000/020/465/GCA_000020465.1_ASM2046v1
GCA_000015125.1	PRJNA12609	SAMN02598273	representative genome	290317	1096	Chlorobium phaeobacteroides DSM 266	strain=DSM 266	Complete Genome	ftp://ftp.ncbi.nlm.nih.gov/genomes/all/GCA/000/015/125/GCA_000015125.1_ASM1512v1
GCA_000016085.1	PRJNA12607	SAMN02598271	representative genome	290318	1094	Chlorobium phaeovibrioides DSM 265	strain=DSM 265	Complete Genome	ftp://ftp.ncbi.nlm.nih.gov/genomes/all/GCA/000/016/085/GCA_000016085.1_ASM1608v1
GCA_000018045.1	PRJNA12716	SAMN02603912	representative genome	290338	545	Citrobacter koseri ATCC BAA-895	strain=ATCC BAA-895	Complete Genome	ftp://ftp.ncbi.nlm.nih.gov/genomes/all/GCA/000/018/045/GCA_000018045.1_ASM1804v1
GCA_000055785.1	PRJNA12636	SAMN02598275	representative genome	290398	158080	Chromohalobacter salexigens DSM 3043	strain=DSM 3043	Complete Genome	ftp://ftp.ncbi.nlm.nih.gov/genomes/all/GCA/000/055/785/GCA_000055785.1_ASM5578v1
GCA_000020625.1	PRJNA12749	SAMN02598281	representative genome	290512	1102	Prosthecochloris aestuarii DSM 271	strain=DSM 271	Complete Genome	ftp://ftp.ncbi.nlm.nih.gov/genomes/all/GCA/000/020/625/GCA_000020625.1_ASM2062v1
GCA_000196475.1	PRJEA30577	SAMEA2272210	representative genome	291112	291112	Photorhabdus asymbiotica		Complete Genome	ftp://ftp.ncbi.nlm.nih.gov/genomes/all/GCA/000/196/475/GCA_000196475.1_ASM19647v1
GCA_000009905.1	PRJNA12994	SAMD00061067	representative genome	292459	2734	Symbiobacterium thermophilum IAM 14863	strain=IAM14863	Complete Genome	ftp://ftp.ncbi.nlm.nih.gov/genomes/all/GCA/000/009/905/GCA_000009905.1_ASM990v1
GCA_010730355.1	PRJDB7717	SAMD00153192	representative genome	292462	292462	Mycobacterium florentinum	strain=JCM 14740	Complete Genome	ftp://ftp.ncbi.nlm.nih.gov/genomes/all/GCA/010/730/355/GCA_010730355.1_ASM1073035v1
GCA_000316515.1	PRJNA158695	SAMN02261330	representative genome	292564	59930	Cyanobium gracile PCC 6307	strain=PCC 6307	Complete Genome	ftp://ftp.ncbi.nlm.nih.gov/genomes/all/GCA/000/316/515/GCA_000316515.1_ASM31651v1
GCA_010508875.1	PRJNA603247	SAMN13925609	representative genome	292800	292800	Flavonifractor plautii	strain=JCM 32125	Complete Genome	ftp://ftp.ncbi.nlm.nih.gov/genomes/all/GCA/010/508/875/GCA_010508875.1_ASM1050887v1
GCA_000972685.1	PRJNA278492	SAMN03420843	representative genome	293387	293387	Bacillus altitudinis	strain=W3	Complete Genome	ftp://ftp.ncbi.nlm.nih.gov/genomes/all/GCA/000/972/685/GCA_000972685.1_ASM97268v1
GCA_000018205.1	PRJNA12953	SAMN02604084	representative genome	293614	786	Rickettsia akari str. Hartford	strain=Hartford	Complete Genome	ftp://ftp.ncbi.nlm.nih.gov/genomes/all/GCA/000/018/205/GCA_000018205.1_ASM1820v1
GCA_000016985.1	PRJNA13006	SAMN02598282	representative genome	293826	208226	Alkaliphilus metalliredigens QYMF	strain=QYMF	Complete Genome	ftp://ftp.ncbi.nlm.nih.gov/genomes/all/GCA/000/016/985/GCA_000016985.1_ASM1698v1
GCA_001634285.1	PRJNA315823	SAMN04570556	representative genome	294699	294699	Anoxybacillus amylolyticus	strain=DSM 15939	Complete Genome	ftp://ftp.ncbi.nlm.nih.gov/genomes/all/GCA/001/634/285/GCA_001634285.1_ASM163428v1
GCA_004135975.1	PRJNA432440	SAMN08449371	representative genome	296842	296842	Desulfovibrio carbinolicus	strain=DSM 3852	Complete Genome	ftp://ftp.ncbi.nlm.nih.gov/genomes/all/GCA/004/135/975/GCA_004135975.1_ASM413597v1
GCA_001753205.1	PRJNA344509	SAMN05827443	representative genome	298596	298596	Sporosarcina ureilytica	strain=LMG 22257	Complete Genome	ftp://ftp.ncbi.nlm.nih.gov/genomes/all/GCA/001/753/205/GCA_001753205.1_ASM175320v1
GCA_000166135.1	PRJNA37913	SAMN02232023	representative genome	298654	298654	Frankia inefficax	strain=EuI1c	Complete Genome	ftp://ftp.ncbi.nlm.nih.gov/genomes/all/GCA/000/166/135/GCA_000166135.1_ASM16613v1
GCA_001750725.1	PRJNA343411	SAMN05787341	representative genome	299767	299767	Enterobacter ludwigii	strain=EN-119	Complete Genome	ftp://ftp.ncbi.nlm.nih.gov/genomes/all/GCA/001/750/725/GCA_001750725.1_ASM175072v1
GCA_014217765.1	PRJNA606336	SAMN14089707	representative genome	300028	300028	Rhodococcus triatomae	strain=DSM 44893	Complete Genome	ftp://ftp.ncbi.nlm.nih.gov/genomes/all/GCA/014/217/765/GCA_014217765.1_ASM1421776v1
GCA_017309605.1	PRJNA659846	SAMN18104335	representative genome	300181	300181	Serratia ureilytica	strain=T6	Complete Genome	ftp://ftp.ncbi.nlm.nih.gov/genomes/all/GCA/017/309/605/GCA_017309605.1_ASM1730960v1
GCA_000091545.1	PRJNA13202	SAMD00061070	representative genome	300852	274	Thermus thermophilus HB8	strain=HB8	Complete Genome	ftp://ftp.ncbi.nlm.nih.gov/genomes/all/GCA/000/091/545/GCA_000091545.1_ASM9154v1
GCA_902387955.1	PRJEB33885	SAMEA5852022	representative genome	301301	301301	Roseburia hominis		Complete Genome	ftp://ftp.ncbi.nlm.nih.gov/genomes/all/GCA/902/387/955/GCA_902387955.1_UHGG_MGYG-HGUT-02517
GCA_002849835.1	PRJNA354837	SAMN06052362	representative genome	302167	302167	Virgibacillus dokdonensis	strain=21D	Complete Genome	ftp://ftp.ncbi.nlm.nih.gov/genomes/all/GCA/002/849/835/GCA_002849835.1_ASM284983v1
GCA_003150935.1	PRJNA471810	SAMN07311028	representative genome	303541	303541	Lactobacillus apis	strain=ESL0185	Complete Genome	ftp://ftp.ncbi.nlm.nih.gov/genomes/all/GCA/003/150/935/GCA_003150935.1_ASM315093v1
GCA_008694105.1	PRJNA552757	SAMN12217290	representative genome	304207	304207	Schleiferilactobacillus harbinensis	strain=NSMJ42	Complete Genome	ftp://ftp.ncbi.nlm.nih.gov/genomes/all/GCA/008/694/105/GCA_008694105.1_ASM869410v1
GCA_000019205.1	PRJNA12517	SAMN02604025	representative genome	306263	201	Campylobacter lari RM2100	strain=RM2100; ATCC BAA-1060D	Complete Genome	ftp://ftp.ncbi.nlm.nih.gov/genomes/all/GCA/000/019/205/GCA_000019205.1_ASM1920v1
GCA_900187055.1	PRJEB6403	SAMEA4384339	representative genome	308354	308354	Staphylococcus simiae	strain=NCTC13838	Complete Genome	ftp://ftp.ncbi.nlm.nih.gov/genomes/all/GCA/900/187/055/GCA_900187055.1_50377_D01
GCA_000020945.1	PRJNA30729	SAMN02603927	representative genome	309798	35786	Coprothermobacter proteolyticus DSM 5265	strain=DSM 5265	Complete Genome	ftp://ftp.ncbi.nlm.nih.gov/genomes/all/GCA/000/020/945/GCA_000020945.1_ASM2094v1
GCA_000020965.1	PRJNA30731	SAMN02603928	representative genome	309799	14	Dictyoglomus thermophilum H-6-12	strain=H-6-12; ATCC 35947	Complete Genome	ftp://ftp.ncbi.nlm.nih.gov/genomes/all/GCA/000/020/965/GCA_000020965.1_ASM2096v1
GCA_000021685.1	PRJNA32569	SAMN02603430	representative genome	309801	500	Thermomicrobium roseum DSM 5159	strain=DSM 5159	Complete Genome	ftp://ftp.ncbi.nlm.nih.gov/genomes/all/GCA/000/021/685/GCA_000021685.1_ASM2168v1
GCA_000018945.1	PRJNA21023	SAMN02603251	representative genome	309803	2337	Thermotoga neapolitana DSM 4359	strain=DSM 4359	Complete Genome	ftp://ftp.ncbi.nlm.nih.gov/genomes/all/GCA/000/018/945/GCA_000018945.1_ASM1894v1
GCA_902813185.1	PRJEB37013	SAMEA6601835	representative genome	311182	311182	Denitratisoma oestradiolicum	strain=DSM 16959	Complete Genome	ftp://ftp.ncbi.nlm.nih.gov/genomes/all/GCA/902/813/185/GCA_902813185.1_Denitratisoma_oestradiolicum_DSM16959
GCA_002902925.1	PRJNA400792	SAMN07573572	representative genome	311230	311230	Paraburkholderia terrae	strain=DSM 17804	Complete Genome	ftp://ftp.ncbi.nlm.nih.gov/genomes/all/GCA/002/902/925/GCA_002902925.1_ASM290292v1
GCA_016128195.1	PRJNA231221	SAMN16357218	representative genome	311231	311231	Paraburkholderia ginsengisoli	strain=FDAARGOS_1049	Complete Genome	ftp://ftp.ncbi.nlm.nih.gov/genomes/all/GCA/016/128/195/GCA_016128195.1_ASM1612819v1
GCA_000016345.1	PRJNA16679	SAMN02598371	representative genome	312153	576611	Polynucleobacter asymbioticus QLW-P1DMWA-1	strain=QLW-P1DMWA-1	Complete Genome	ftp://ftp.ncbi.nlm.nih.gov/genomes/all/GCA/000/016/345/GCA_000016345.1_ASM1634v1
GCA_900637955.1	PRJEB6403	SAMEA103924393	representative genome	312285	312285	Trueperella bialowiezensis	strain=NCTC13354	Complete Genome	ftp://ftp.ncbi.nlm.nih.gov/genomes/all/GCA/900/637/955/GCA_900637955.1_54424_G02
GCA_000153485.2	PRJNA13542	SAMN02603919	representative genome	313595	57029	Psychroflexus torquis ATCC 700755	strain=ATCC 700755	Complete Genome	ftp://ftp.ncbi.nlm.nih.gov/genomes/all/GCA/000/153/485/GCA_000153485.2_ASM15348v2
GCA_000024125.1	PRJNA13461	SAMN02603916	representative genome	313596	252307	Robiginitalea biformata HTCC2501	strain=HTCC2501	Complete Genome	ftp://ftp.ncbi.nlm.nih.gov/genomes/all/GCA/000/024/125/GCA_000024125.1_ASM2412v1
GCA_000152825.2	PRJNA13509	SAMN02603918	representative genome	314260	208216	Parvularcula bermudensis HTCC2503	strain=HTCC2503	Complete Genome	ftp://ftp.ncbi.nlm.nih.gov/genomes/all/GCA/000/152/825/GCA_000152825.2_ASM15282v2
GCA_009759785.1	PRJNA549263	SAMN12078942	representative genome	314275	314275	Alteromonas mediterranea	strain=AltCH17	Complete Genome	ftp://ftp.ncbi.nlm.nih.gov/genomes/all/GCA/009/759/785/GCA_009759785.1_ASM975978v1
GCA_003568825.1	PRJNA485019	SAMN09780820	representative genome	314281	314281	Pseudoalteromonas tunicata	strain=D2	Complete Genome	ftp://ftp.ncbi.nlm.nih.gov/genomes/all/GCA/003/568/825/GCA_003568825.1_ASM356882v1
GCA_000012085.2	PRJNA13597	SAMN02603508	representative genome	314724	142	Borrelia turicatae 91E135	strain=91E135	Complete Genome	ftp://ftp.ncbi.nlm.nih.gov/genomes/all/GCA/000/012/085/GCA_000012085.2_ASM1208v2
GCA_001029265.1	PRJNA253647	SAMN03488050	representative genome	315358	315358	Spiroplasma eriocheiris	strain=DSM 21848	Complete Genome	ftp://ftp.ncbi.nlm.nih.gov/genomes/all/GCA/001/029/265/GCA_001029265.1_ASM102926v1
GCA_013267695.1	PRJNA231221	SAMN11056470	representative genome	315405	315405	Streptococcus gallolyticus	strain=FDAARGOS_755	Complete Genome	ftp://ftp.ncbi.nlm.nih.gov/genomes/all/GCA/013/267/695/GCA_013267695.1_ASM1326769v1
GCA_000022265.1	PRJNA16263	SAMN00623045	representative genome	316067	1203471	Geobacter daltonii FRC-32	strain=FRC-32	Complete Genome	ftp://ftp.ncbi.nlm.nih.gov/genomes/all/GCA/000/022/265/GCA_000022265.1_ASM2226v1
GCA_000196495.1	PRJEA30703	SAMEA1705917	representative genome	316275	40269	Aliivibrio salmonicida LFI1238	strain=LFI1238	Complete Genome	ftp://ftp.ncbi.nlm.nih.gov/genomes/all/GCA/000/196/495/GCA_000196495.1_ASM19649v1
GCA_009664085.1	PRJNA531910	SAMN11388997	representative genome	316276	1050	Thermochromatium tepidum ATCC 43061	strain=ATCC 43061	Complete Genome	ftp://ftp.ncbi.nlm.nih.gov/genomes/all/GCA/009/664/085/GCA_009664085.1_ASM966408v1
GCA_000012605.1	PRJNA13018	SAMN02598288	representative genome	317025	39765	Hydrogenovibrio crunogenus XCL-2	strain=XCL-2	Complete Genome	ftp://ftp.ncbi.nlm.nih.gov/genomes/all/GCA/000/012/605/GCA_000012605.1_ASM1260v1
GCA_003444775.1	PRJNA373829	SAMN06314862	representative genome	317577	317577	Deinococcus ficus	strain=CC-FR2-10	Complete Genome	ftp://ftp.ncbi.nlm.nih.gov/genomes/all/GCA/003/444/775/GCA_003444775.1_ASM344477v1
GCA_000013985.1	PRJNA13907	SAMN02598319	representative genome	317655	117207	Sphingopyxis alaskensis RB2256	strain=RB2256	Complete Genome	ftp://ftp.ncbi.nlm.nih.gov/genomes/all/GCA/000/013/985/GCA_000013985.1_ASM1398v1
GCA_014905135.1	PRJNA553136	SAMN12229591	representative genome	317658	317658	Sulfurimonas paralvinellae	strain=GO25	Complete Genome	ftp://ftp.ncbi.nlm.nih.gov/genomes/all/GCA/014/905/135/GCA_014905135.1_ASM1490513v1
GCA_000013765.1	PRJNA13390	SAMN02598300	representative genome	318161	192073	Shewanella denitrificans OS217	strain=OS217	Complete Genome	ftp://ftp.ncbi.nlm.nih.gov/genomes/all/GCA/000/013/765/GCA_000013765.1_ASM1376v1
GCA_000014705.1	PRJNA13391	SAMN02598301	representative genome	318167	56812	Shewanella frigidimarina NCIMB 400	strain=NCIMB 400	Complete Genome	ftp://ftp.ncbi.nlm.nih.gov/genomes/all/GCA/000/014/705/GCA_000014705.1_ASM1470v1
GCA_002005485.1	PRJNA311264	SAMN04396919	representative genome	318683	318683	Gluconobacter albidus	strain=TMW2.1191	Complete Genome	ftp://ftp.ncbi.nlm.nih.gov/genomes/all/GCA/002/005/485/GCA_002005485.1_ASM200548v1
GCA_000016585.1	PRJNA13393	SAMN00623063	representative genome	319224	24	Shewanella putrefaciens CN-32	strain=CN-32	Complete Genome	ftp://ftp.ncbi.nlm.nih.gov/genomes/all/GCA/000/016/585/GCA_000016585.1_ASM1658v1
GCA_000012485.1	PRJNA13012	SAMN02598284	representative genome	319225	1100	Pelodictyon luteolum DSM 273	strain=DSM 273	Complete Genome	ftp://ftp.ncbi.nlm.nih.gov/genomes/all/GCA/000/012/485/GCA_000012485.1_ASM1248v1
GCA_010731115.1	PRJDB7717	SAMD00153196	representative genome	319706	319706	Mycolicibacterium phocaicum	strain=JCM 15301	Complete Genome	ftp://ftp.ncbi.nlm.nih.gov/genomes/all/GCA/010/731/115/GCA_010731115.1_ASM1073111v1
GCA_010730955.1	PRJDB7717	SAMD00153195	representative genome	319707	319707	Mycolicibacterium aubagnense	strain=JCM 15296	Complete Genome	ftp://ftp.ncbi.nlm.nih.gov/genomes/all/GCA/010/730/955/GCA_010730955.1_ASM1073095v1
GCA_000196275.1	PRJNA13423	SAMN02598303	representative genome	319795	68909	Deinococcus geothermalis DSM 11300	strain=DSM 11300	Complete Genome	ftp://ftp.ncbi.nlm.nih.gov/genomes/all/GCA/000/196/275/GCA_000196275.1_ASM19627v1
GCA_011397855.1	PRJDB9285	SAMD00204525	representative genome	319939	319939	Pseudomonas otitidis	strain=MrB4	Complete Genome	ftp://ftp.ncbi.nlm.nih.gov/genomes/all/GCA/011/397/855/GCA_011397855.1_ASM1139785v1
GCA_000020305.1	PRJNA16369	SAMN02604306	representative genome	320483	770	Anaplasma marginale str. Florida	strain=Florida	Complete Genome	ftp://ftp.ncbi.nlm.nih.gov/genomes/all/GCA/000/020/305/GCA_000020305.1_ASM2030v1
GCA_017329545.1	PRJNA548038	SAMN11998091	representative genome	320778	320778	Photobacterium ganghwense	strain=C2.2	Complete Genome	ftp://ftp.ncbi.nlm.nih.gov/genomes/all/GCA/017/329/545/GCA_017329545.1_ASM1732954v1
GCA_001050135.1	PRJNA289169	SAMN03846661	representative genome	320787	320787	Cyclobacterium amurskyense	strain=KCTC 12363	Complete Genome	ftp://ftp.ncbi.nlm.nih.gov/genomes/all/GCA/001/050/135/GCA_001050135.1_ASM105013v1
GCA_000934565.1	PRJNA257447	SAMN03372067	representative genome	321846	321846	Pseudomonas simiae	strain=PCL1751	Complete Genome	ftp://ftp.ncbi.nlm.nih.gov/genomes/all/GCA/000/934/565/GCA_000934565.1_ASM93456v1
GCA_004322755.1	PRJNA523294	SAMN10970106	representative genome	321983	321983	Massilia albidiflava	strain=DSM 17472	Complete Genome	ftp://ftp.ncbi.nlm.nih.gov/genomes/all/GCA/004/322/755/GCA_004322755.1_ASM432275v1
GCA_000021045.1	PRJNA16	SAMN02604349	representative genome	322710	354	Azotobacter vinelandii DJ	strain=DJ; ATCC BAA-1303	Complete Genome	ftp://ftp.ncbi.nlm.nih.gov/genomes/all/GCA/000/021/045/GCA_000021045.1_ASM2104v1
GCA_000013885.1	PRJNA13473	SAMN02598307	representative genome	323097	912	Nitrobacter hamburgensis X14	strain=X14	Complete Genome	ftp://ftp.ncbi.nlm.nih.gov/genomes/all/GCA/000/013/885/GCA_000013885.1_ASM1388v1
GCA_000012725.1	PRJNA13474	SAMN02598308	representative genome	323098	913	Nitrobacter winogradskyi Nb-255	strain=Nb-255	Complete Genome	ftp://ftp.ncbi.nlm.nih.gov/genomes/all/GCA/000/012/725/GCA_000012725.1_ASM1272v1
GCA_000012805.1	PRJNA13993	SAMN02598329	representative genome	323261	1229	Nitrosococcus oceani ATCC 19707	strain=ATCC 19707	Complete Genome	ftp://ftp.ncbi.nlm.nih.gov/genomes/all/GCA/000/012/805/GCA_000012805.1_ASM1280v1
GCA_002117085.1	PRJNA355348	SAMN06075339	representative genome	323273	323273	Nonlabens tegetincola	strain=NBRC 100970	Complete Genome	ftp://ftp.ncbi.nlm.nih.gov/genomes/all/GCA/002/117/085/GCA_002117085.1_ASM211708v1
GCA_003585765.1	PRJNA386053	SAMN06924458	representative genome	323450	323450	Pontibacter actiniarum	strain=DSM 19842	Complete Genome	ftp://ftp.ncbi.nlm.nih.gov/genomes/all/GCA/003/585/765/GCA_003585765.1_ASM358576v1
GCA_000196355.1	PRJNA13912	SAMN02598322	representative genome	323848	1231	Nitrosospira multiformis ATCC 25196	strain=ATCC 25196	Complete Genome	ftp://ftp.ncbi.nlm.nih.gov/genomes/all/GCA/000/196/355/GCA_000196355.1_ASM19635v1
GCA_000016065.1	PRJNA13906	SAMN00623064	representative genome	323850	359303	Shewanella loihica PV-4	strain=PV-4	Complete Genome	ftp://ftp.ncbi.nlm.nih.gov/genomes/all/GCA/000/016/065/GCA_000016065.1_ASM1606v1
GCA_009730595.1	PRJNA253652	SAMN13340650	representative genome	324079	324079	Spiroplasma tabanidicola	strain=TAUS-1	Complete Genome	ftp://ftp.ncbi.nlm.nih.gov/genomes/all/GCA/009/730/595/GCA_009730595.1_ASM973059v1
GCA_000014425.1	PRJNA84	SAMN02598542	representative genome	324831	1596	Lactobacillus gasseri ATCC 33323 = JCM 1131	strain=ATCC 33323	Complete Genome	ftp://ftp.ncbi.nlm.nih.gov/genomes/all/GCA/000/014/425/GCA_000014425.1_ASM1442v1
GCA_000020645.1	PRJNA13011	SAMN02598283	representative genome	324925	34090	Pelodictyon phaeoclathratiforme BU-1	strain=BU-1	Complete Genome	ftp://ftp.ncbi.nlm.nih.gov/genomes/all/GCA/000/020/645/GCA_000020645.1_ASM2064v1
GCA_003015715.1	PRJNA439013	SAMN08739585	representative genome	325776	56459	Xanthomonas vasicola pv. vasculorum	strain=SAM119	Complete Genome	ftp://ftp.ncbi.nlm.nih.gov/genomes/all/GCA/003/015/715/GCA_003015715.1_ASM301571v1
GCA_000015245.1	PRJNA13385	SAMN02598298	representative genome	326297	60478	Shewanella amazonensis SB2B	strain=SB2B	Complete Genome	ftp://ftp.ncbi.nlm.nih.gov/genomes/all/GCA/000/015/245/GCA_000015245.1_ASM1524v1
GCA_000012965.1	PRJNA13019	SAMN02598289	representative genome	326298	39766	Sulfurimonas denitrificans DSM 1251	strain=DSM 1251	Complete Genome	ftp://ftp.ncbi.nlm.nih.gov/genomes/all/GCA/000/012/965/GCA_000012965.1_ASM1296v1
GCA_000058485.1	PRJNA17403	SAMEA3138259	representative genome	326424	1859	Frankia alni ACN14a	strain=ACN14A	Complete Genome	ftp://ftp.ncbi.nlm.nih.gov/genomes/all/GCA/000/058/485/GCA_000058485.1_ASM5848v1
GCA_000021945.1	PRJNA16708	SAMN00623036	representative genome	326427	152260	Chloroflexus aggregans DSM 9485	strain=DSM 9485	Complete Genome	ftp://ftp.ncbi.nlm.nih.gov/genomes/all/GCA/000/021/945/GCA_000021945.1_ASM2194v1
GCA_900638345.1	PRJEB6403	SAMEA104210758	representative genome	326522	326522	Neisseria animaloris	strain=NCTC12227	Complete Genome	ftp://ftp.ncbi.nlm.nih.gov/genomes/all/GCA/900/638/345/GCA_900638345.1_57428_C01
GCA_900187305.1	PRJEB6403	SAMEA4504057	representative genome	326523	326523	Neisseria zoodegmatis	strain=NCTC12230	Complete Genome	ftp://ftp.ncbi.nlm.nih.gov/genomes/all/GCA/900/187/305/GCA_900187305.1_51470_F02
GCA_000018105.1	PRJNA12997	SAMN02604308	representative genome	329726	155978	Acaryochloris marina MBIC11017	strain=MBIC11017	Complete Genome	ftp://ftp.ncbi.nlm.nih.gov/genomes/all/GCA/000/018/105/GCA_000018105.1_ASM1810v1
GCA_001043175.1	PRJNA284323	SAMN03701403	representative genome	330734	330734	Marinobacter psychrophilus	strain=20041	Complete Genome	ftp://ftp.ncbi.nlm.nih.gov/genomes/all/GCA/001/043/175/GCA_001043175.1_ASM104317v1
GCA_000237205.1	PRJEA49035	SAMEA2272380	representative genome	331113	83561	Simkania negevensis Z	strain=Z	Complete Genome	ftp://ftp.ncbi.nlm.nih.gov/genomes/all/GCA/000/237/205/GCA_000237205.1_ASM23720v1
GCA_000204255.1	PRJNA62889	SAMN02603382	representative genome	331636	83554	Chlamydia psittaci 6BC	strain=6BC	Complete Genome	ftp://ftp.ncbi.nlm.nih.gov/genomes/all/GCA/000/204/255/GCA_000204255.1_ASM20425v1
GCA_003096175.1	PRJNA384321	SAMN06834810	representative genome	332101	332101	Clostridium drakei	strain=SL1	Complete Genome	ftp://ftp.ncbi.nlm.nih.gov/genomes/all/GCA/003/096/175/GCA_003096175.1_ASM309617v1
GCA_900475855.1	PRJEB6403	SAMEA3936798	representative genome	333962	333962	Providencia heimbachae	strain=NCTC12003	Complete Genome	ftp://ftp.ncbi.nlm.nih.gov/genomes/all/GCA/900/475/855/GCA_900475855.1_46338_B02
GCA_010748935.1	PRJNA606029	SAMN14083272	representative genome	333965	333965	Providencia vermicola	strain=P8538	Complete Genome	ftp://ftp.ncbi.nlm.nih.gov/genomes/all/GCA/010/748/935/GCA_010748935.1_ASM1074893v1
GCA_014697215.1	PRJNA473383	SAMN09531813	representative genome	333966	333966	Saccharopolyspora pogona	strain=NRRL30141	Complete Genome	ftp://ftp.ncbi.nlm.nih.gov/genomes/all/GCA/014/697/215/GCA_014697215.1_ASM1469721v1
GCA_015099595.1	PRJDB9718	SAMD00222554	representative genome	334542	334542	Rhodococcus qingshengii	strain=CS98	Complete Genome	ftp://ftp.ncbi.nlm.nih.gov/genomes/all/GCA/015/099/595/GCA_015099595.1_ASM1509959v1
GCA_000014765.1	PRJNA13913	SAMN02598323	representative genome	335283	916	Nitrosomonas eutropha C91	strain=C91	Complete Genome	ftp://ftp.ncbi.nlm.nih.gov/genomes/all/GCA/000/014/765/GCA_000014765.1_ASM1476v1
GCA_000013905.1	PRJNA13920	SAMN02598327	representative genome	335284	330922	Psychrobacter cryohalolentis K5	strain=K5	Complete Genome	ftp://ftp.ncbi.nlm.nih.gov/genomes/all/GCA/000/013/905/GCA_000013905.1_ASM1390v1
GCA_000014725.1	PRJNA13014	SAMN02598286	representative genome	335541	863	Syntrophomonas wolfei subsp. wolfei str. Goettingen G311	strain=Goettingen G311	Complete Genome	ftp://ftp.ncbi.nlm.nih.gov/genomes/all/GCA/000/014/725/GCA_000014725.1_ASM1472v1
GCA_000014965.1	PRJNA13013	SAMN02598285	representative genome	335543	119484	Syntrophobacter fumaroxidans MPOB	strain=MPOB	Complete Genome	ftp://ftp.ncbi.nlm.nih.gov/genomes/all/GCA/000/014/965/GCA_000014965.1_ASM1496v1
GCA_015074805.1	PRJNA655586	SAMD00011324	representative genome	336203	336203	Sphingobium fuliginis	strain=KK22	Complete Genome	ftp://ftp.ncbi.nlm.nih.gov/genomes/all/GCA/015/074/805/GCA_015074805.1_ASM1507480v1
GCA_000012385.1	PRJNA13996	SAMN02603144	representative genome	336407	33990	Rickettsia bellii RML369-C	strain=RML369-C	Complete Genome	ftp://ftp.ncbi.nlm.nih.gov/genomes/all/GCA/000/012/385/GCA_000012385.1_ASM1238v1
GCA_014395225.1	PRJNA658890	SAMN15892562	representative genome	336820	336820	Pedobacter roseus	strain=KACC 11594	Complete Genome	ftp://ftp.ncbi.nlm.nih.gov/genomes/all/GCA/014/395/225/GCA_014395225.1_ASM1439522v1
GCA_000012885.1	PRJNA13337	SAMN02598295	representative genome	338963	19	Pelobacter carbinolicus DSM 2380	strain=DSM 2380	Complete Genome	ftp://ftp.ncbi.nlm.nih.gov/genomes/all/GCA/000/012/885/GCA_000012885.1_ASM1288v1
GCA_000015045.1	PRJNA13384	SAMN02598297	representative genome	338966	29543	Pelobacter propionicus DSM 2379	strain=DSM 2379	Complete Genome	ftp://ftp.ncbi.nlm.nih.gov/genomes/all/GCA/000/015/045/GCA_000015045.1_ASM1504v1
GCA_000013605.1	PRJNA13908	SAMN02598320	representative genome	338969	192843	Rhodoferax ferrireducens T118	strain=DSM 15236	Complete Genome	ftp://ftp.ncbi.nlm.nih.gov/genomes/all/GCA/000/013/605/GCA_000013605.1_ASM1360v1
GCA_017742995.1	PRJNA716373	SAMN18435505	representative genome	339617	339617	Pseudoalteromonas viridis	strain=BBR56	Complete Genome	ftp://ftp.ncbi.nlm.nih.gov/genomes/all/GCA/017/742/995/GCA_017742995.1_ASM1774299v1
GCA_000012765.1	PRJNA16208	SAMN02603434	representative genome	340047	2095	Mycoplasma capricolum subsp. capricolum ATCC 27343	strain=ATCC 27343	Complete Genome	ftp://ftp.ncbi.nlm.nih.gov/genomes/all/GCA/000/012/765/GCA_000012765.1_ASM1276v1
GCA_005960665.1	PRJNA542428	SAMN11621492	representative genome	340146	340146	Exiguobacterium mexicanum	strain=A-EM	Complete Genome	ftp://ftp.ncbi.nlm.nih.gov/genomes/all/GCA/005/960/665/GCA_005960665.1_ASM596066v1
GCA_000012585.1	PRJNA13921	SAMN02598328	representative genome	340177	337090	Chlorobium chlorochromatii CaD3	strain=CaD3	Complete Genome	ftp://ftp.ncbi.nlm.nih.gov/genomes/all/GCA/000/012/585/GCA_000012585.1_ASM1258v1
GCA_000009985.1	PRJNA16217	SAMD00061077	representative genome	342108	84159	Magnetospirillum magneticum AMB-1	strain=AMB-1	Complete Genome	ftp://ftp.ncbi.nlm.nih.gov/genomes/all/GCA/000/009/985/GCA_000009985.1_ASM998v1
GCA_004358345.1	PRJNA526823	SAMN11111039	representative genome	342950	342950	Parashewanella spongiae	strain=HJ039	Complete Genome	ftp://ftp.ncbi.nlm.nih.gov/genomes/all/GCA/004/358/345/GCA_004358345.1_ASM435834v1
GCA_013402795.1	PRJNA643680	SAMN15423675	representative genome	343403	343403	Costertonia aggregata	strain=KCCM 42265	Complete Genome	ftp://ftp.ncbi.nlm.nih.gov/genomes/all/GCA/013/402/795/GCA_013402795.1_ASM1340279v1
GCA_013488205.1	PRJNA547874	SAMN11980259	representative genome	343874	343874	Empedobacter falsenii	strain=1681-1	Complete Genome	ftp://ftp.ncbi.nlm.nih.gov/genomes/all/GCA/013/488/205/GCA_013488205.1_ASM1348820v1
GCA_000817955.1	PRJNA263119	SAMN03096815	representative genome	345632	345632	Geobacter pickeringii	strain=G13	Complete Genome	ftp://ftp.ncbi.nlm.nih.gov/genomes/all/GCA/000/817/955/GCA_000817955.1_ASM81795v1
GCA_000063605.1	PRJNA16095	SAMEA3138268	representative genome	347257	2110	Mycoplasma agalactiae PG2	strain=PG2	Complete Genome	ftp://ftp.ncbi.nlm.nih.gov/genomes/all/GCA/000/063/605/GCA_000063605.1_ASM6360v1
GCA_002407485.1	PRJNA294591	SAMN04027252	representative genome	347534	347534	Zobellella denitrificans	strain=F13-1	Complete Genome	ftp://ftp.ncbi.nlm.nih.gov/genomes/all/GCA/002/407/485/GCA_002407485.1_ASM240748v1
GCA_000015985.1	PRJNA15754	SAMN02598340	representative genome	349101	1063	Rhodobacter sphaeroides ATCC 17029	strain=ATCC 17029	Complete Genome	ftp://ftp.ncbi.nlm.nih.gov/genomes/all/GCA/000/015/985/GCA_000015985.1_ASM1598v1
GCA_000015585.1	PRJNA15767	SAMN00623046	representative genome	349124	1053	Halorhodospira halophila SL1	strain=SL1	Complete Genome	ftp://ftp.ncbi.nlm.nih.gov/genomes/all/GCA/000/015/585/GCA_000015585.1_ASM1558v1
GCA_000016165.1	PRJNA13424	SAMN02598304	representative genome	349161	59610	Desulfotomaculum reducens MI-1	strain=MI-1	Complete Genome	ftp://ftp.ncbi.nlm.nih.gov/genomes/all/GCA/000/016/165/GCA_000016165.1_ASM1616v1
GCA_000012985.1	PRJNA16064	SAMN02603483	representative genome	349521	158327	Hahella chejuensis KCTC 2396	strain=KCTC 2396	Complete Genome	ftp://ftp.ncbi.nlm.nih.gov/genomes/all/GCA/000/012/985/GCA_000012985.1_ASM1298v1
GCA_013282725.1	PRJNA635101	SAMN15015919	representative genome	349967	33060	Yersinia mollaretii ATCC 43969	strain=ATCC 43969	Complete Genome	ftp://ftp.ncbi.nlm.nih.gov/genomes/all/GCA/013/282/725/GCA_013282725.1_ASM1328272v1
GCA_000015305.1	PRJNA15761	SAMN02598347	representative genome	350058	110539	Mycolicibacterium vanbaalenii PYR-1	strain=PYR-1	Complete Genome	ftp://ftp.ncbi.nlm.nih.gov/genomes/all/GCA/000/015/305/GCA_000015305.1_ASM1530v1
GCA_000018325.1	PRJNA16083	SAMN00623039	representative genome	350688	461876	Alkaliphilus oremlandii OhILAs	strain=OhILAs	Complete Genome	ftp://ftp.ncbi.nlm.nih.gov/genomes/all/GCA/000/018/325/GCA_000018325.1_ASM1832v1
GCA_000959505.1	PRJNA235220	SAMN03144971	representative genome	350701	152500	Burkholderia dolosa AU0158	strain=AU0158	Complete Genome	ftp://ftp.ncbi.nlm.nih.gov/genomes/all/GCA/000/959/505/GCA_000959505.1_ASM95950v1
GCA_000016745.1	PRJNA15768	SAMN02598352	representative genome	351605	351604	Geobacter uraniireducens Rf4	strain=Rf4	Complete Genome	ftp://ftp.ncbi.nlm.nih.gov/genomes/all/GCA/000/016/745/GCA_000016745.1_ASM1674v1
GCA_000015025.1	PRJNA16097	SAMN02598358	representative genome	351607	28049	Acidothermus cellulolyticus 11B	strain=11B; ATCC 43068	Complete Genome	ftp://ftp.ncbi.nlm.nih.gov/genomes/all/GCA/000/015/025/GCA_000015025.1_ASM1502v1
GCA_000016545.1	PRJNA13466	SAMN00623033	representative genome	351627	44001	Caldicellulosiruptor saccharolyticus DSM 8903	strain=DSM 8903	Complete Genome	ftp://ftp.ncbi.nlm.nih.gov/genomes/all/GCA/000/016/545/GCA_000016545.1_ASM1654v1
GCA_000968195.1	PRJEB4255	SAMEA3283113	representative genome	351671	351671	Xenorhabdus doucetiae	strain=FRM16	Complete Genome	ftp://ftp.ncbi.nlm.nih.gov/genomes/all/GCA/000/968/195/GCA_000968195.1_ASM96819v1
GCA_001721185.1	PRJNA324515	SAMN05207277	representative genome	351679	351679	Xenorhabdus hominickii	strain=ANU1	Complete Genome	ftp://ftp.ncbi.nlm.nih.gov/genomes/all/GCA/001/721/185/GCA_001721185.1_ASM172118v1
GCA_006228185.1	PRJNA545729	SAMN11916152	representative genome	353852	353852	Mycoplasma nasistruthionis	strain=2F1A	Complete Genome	ftp://ftp.ncbi.nlm.nih.gov/genomes/all/GCA/006/228/185/GCA_006228185.1_ASM622818v1
GCA_009649955.1	PRJNA559149	SAMN12525469	representative genome	356322	356322	Heliorestis convoluta	strain=HH	Complete Genome	ftp://ftp.ncbi.nlm.nih.gov/genomes/all/GCA/009/649/955/GCA_009649955.1_ASM964995v1
GCA_902387545.1	PRJEB33885	SAMEA5851983	representative genome	357276	357276	Phocaeicola dorei		Complete Genome	ftp://ftp.ncbi.nlm.nih.gov/genomes/all/GCA/902/387/545/GCA_902387545.1_UHGG_MGYG-HGUT-02478
GCA_015767715.1	PRJNA680830	SAMN16925192	representative genome	357441	357441	Enterococcus lactis	strain=KCTC 21015	Complete Genome	ftp://ftp.ncbi.nlm.nih.gov/genomes/all/GCA/015/767/715/GCA_015767715.1_ASM1576771v1
GCA_000015285.1	PRJNA16187	SAMN02598361	representative genome	357804	357794	Psychromonas ingrahamii 37	strain=37	Complete Genome	ftp://ftp.ncbi.nlm.nih.gov/genomes/all/GCA/000/015/285/GCA_000015285.1_ASM1528v1
GCA_000018685.1	PRJNA16184	SAMN02598360	representative genome	357809	66219	Lachnoclostridium phytofermentans ISDg	strain=ISDg	Complete Genome	ftp://ftp.ncbi.nlm.nih.gov/genomes/all/GCA/000/018/685/GCA_000018685.1_ASM1868v1
GCA_013388375.1	PRJNA641237	SAMN15347475	representative genome	359385	339	Xanthomonas campestris pv. raphani	strain=MAFF106181	Complete Genome	ftp://ftp.ncbi.nlm.nih.gov/genomes/all/GCA/013/388/375/GCA_013388375.1_ASM1338837v1
GCA_017724035.1	PRJNA716176	SAMN18397070	representative genome	359387	456327	Xanthomonas euvesicatoria pv. alfalfae	strain=CFBP3836	Complete Genome	ftp://ftp.ncbi.nlm.nih.gov/genomes/all/GCA/017/724/035/GCA_017724035.1_ASM1772403v1
GCA_000054005.1	PRJNA16203	SAMEA3138256	representative genome	359391	235	Brucella abortus 2308	strain=2308	Complete Genome	ftp://ftp.ncbi.nlm.nih.gov/genomes/all/GCA/000/054/005/GCA_000054005.1_ASM5400v1
GCA_000015445.1	PRJNA16249	SAMN02604047	representative genome	360095	774	Bartonella bacilliformis KC583	strain=KC583; ATCC 35685	Complete Genome	ftp://ftp.ncbi.nlm.nih.gov/genomes/all/GCA/000/015/445/GCA_000015445.1_ASM1544v1
GCA_000070465.1	PRJNA27	SAMEA1705952	representative genome	360910	521	Bordetella avium 197N	strain=197N	Complete Genome	ftp://ftp.ncbi.nlm.nih.gov/genomes/all/GCA/000/070/465/GCA_000070465.1_ASM7046v1
GCA_900637075.1	PRJEB6403	SAMEA4030748	representative genome	361101	361101	Streptococcus pseudoporcinus	strain=NCTC13786	Complete Genome	ftp://ftp.ncbi.nlm.nih.gov/genomes/all/GCA/900/637/075/GCA_900637075.1_48128_D02
GCA_001281485.1	PRJNA290561	SAMN03896005	representative genome	361183	361183	Altererythrobacter epoxidivorans	strain=CGMCC 1.7731	Complete Genome	ftp://ftp.ncbi.nlm.nih.gov/genomes/all/GCA/001/281/485/GCA_001281485.1_ASM128148v1
GCA_000830005.1	PRJNA244969	SAMN02730132	representative genome	362257	362257	Streptomyces vietnamensis	strain=GIM4.0001	Complete Genome	ftp://ftp.ncbi.nlm.nih.gov/genomes/all/GCA/000/830/005/GCA_000830005.1_ASM83000v1
GCA_001281045.1	PRJNA253642	SAMN03955382	representative genome	362837	362837	Spiroplasma cantharicola	strain=CC-1	Complete Genome	ftp://ftp.ncbi.nlm.nih.gov/genomes/all/GCA/001/281/045/GCA_001281045.1_ASM128104v1
GCA_009363895.1	PRJNA578213	SAMN13053092	representative genome	363835	363835	Sphingomonas ginsengisoli An et al. 2013	strain=KACC 16858	Complete Genome	ftp://ftp.ncbi.nlm.nih.gov/genomes/all/GCA/009/363/895/GCA_009363895.1_ASM936389v1
GCA_002736205.1	PRJNA411959	SAMN07692198	representative genome	363852	363852	Pedobacter ginsengisoli	strain=T01R-27	Complete Genome	ftp://ftp.ncbi.nlm.nih.gov/genomes/all/GCA/002/736/205/GCA_002736205.1_ASM273620v1
GCA_000015505.1	PRJNA13418	SAMN02598302	representative genome	365044	216465	Polaromonas naphthalenivorans CJ2	strain=CJ2	Complete Genome	ftp://ftp.ncbi.nlm.nih.gov/genomes/all/GCA/000/015/505/GCA_000015505.1_ASM1550v1
GCA_000215705.1	PRJNA16294	SAMN02603053	representative genome	365046	94132	Ramlibacter tataouinensis TTB310	strain=TTB310	Complete Genome	ftp://ftp.ncbi.nlm.nih.gov/genomes/all/GCA/000/215/705/GCA_000215705.1_ASM21570v1
GCA_001548055.1	PRJDB3362	SAMD00023484	representative genome	366522	366522	Sulfurospirillum cavolei	strain=UCH003	Complete Genome	ftp://ftp.ncbi.nlm.nih.gov/genomes/all/GCA/001/548/055/GCA_001548055.1_ASM154805v1
GCA_000582515.1	PRJNA238010	SAMN02640350	representative genome	367190	367190	Yersinia similis	strain=228	Complete Genome	ftp://ftp.ncbi.nlm.nih.gov/genomes/all/GCA/000/582/515/GCA_000582515.1_ASM58251v1
GCA_001854325.1	PRJNA348156	SAMN05904704	representative genome	367825	367825	Cupriavidus malaysiensis	strain=USMAA1020	Complete Genome	ftp://ftp.ncbi.nlm.nih.gov/genomes/all/GCA/001/854/325/GCA_001854325.1_ASM185432v1
GCA_002327145.1	PRJNA407061	SAMN07638148	representative genome	368607	368607	Janthinobacterium svalbardensis	strain=PAMC 27463	Complete Genome	ftp://ftp.ncbi.nlm.nih.gov/genomes/all/GCA/002/327/145/GCA_002327145.1_ASM232714v1
GCA_000016425.1	PRJNA16342	SAMN02598367	representative genome	369723	168695	Salinispora tropica CNB-440	strain=CNB-440	Complete Genome	ftp://ftp.ncbi.nlm.nih.gov/genomes/all/GCA/000/016/425/GCA_000016425.1_ASM1642v1
GCA_013085545.1	PRJNA532982	SAMN11431105	representative genome	370038	370038	Desulfovibrio marinus	strain=CS1	Complete Genome	ftp://ftp.ncbi.nlm.nih.gov/genomes/all/GCA/013/085/545/GCA_013085545.1_ASM1308554v1
GCA_901472535.1	PRJEB6403	SAMEA3121329	representative genome	371142	371142	Sphingobacterium daejeonense	strain=NCTC13534	Complete Genome	ftp://ftp.ncbi.nlm.nih.gov/genomes/all/GCA/901/472/535/GCA_901472535.1_36734_G01
GCA_016772475.1	PRJNA689930	SAMN17221990	representative genome	373687	373687	Paenibacillus sonchi	strain=LMG 24727	Complete Genome	ftp://ftp.ncbi.nlm.nih.gov/genomes/all/GCA/016/772/475/GCA_016772475.1_ASM1677247v1
GCA_000020485.1	PRJNA16377	SAMN00623047	representative genome	373903	31909	Halothermothrix orenii H 168	strain=H 168; DSM 9562	Complete Genome	ftp://ftp.ncbi.nlm.nih.gov/genomes/all/GCA/000/020/485/GCA_000020485.1_ASM2048v1
GCA_013488225.1	PRJNA550999	SAMN12136707	representative genome	375549	375549	Ensifer mexicanus	strain=ITTG R7	Complete Genome	ftp://ftp.ncbi.nlm.nih.gov/genomes/all/GCA/013/488/225/GCA_013488225.1_ASM1348822v1
GCA_009856605.1	PRJNA598299	SAMN13702813	representative genome	375899	264691	Trichormus variabilis 0441	strain=0441	Complete Genome	ftp://ftp.ncbi.nlm.nih.gov/genomes/all/GCA/009/856/605/GCA_009856605.1_ASM985660v1
GCA_000016645.1	PRJNA16082	SAMN02598357	representative genome	376686	986	Flavobacterium johnsoniae UW101	strain=UW101; ATCC 17061	Complete Genome	ftp://ftp.ncbi.nlm.nih.gov/genomes/all/GCA/000/016/645/GCA_000016645.1_ASM1664v1
GCA_000010305.1	PRJDA18501	SAMD00060909	representative genome	379066	173480	Gemmatimonas aurantiaca T-27	strain=T-27	Complete Genome	ftp://ftp.ncbi.nlm.nih.gov/genomes/all/GCA/000/010/305/GCA_000010305.1_ASM1030v1
GCA_011046245.1	PRJNA608222	SAMN14167797	representative genome	379684	379684	Rhizobium pseudoryzae	strain=DSM 19479	Complete Genome	ftp://ftp.ncbi.nlm.nih.gov/genomes/all/GCA/011/046/245/GCA_011046245.1_ASM1104624v1
GCA_004798725.1	PRJNA531660	SAMN11372030	representative genome	381666	106590	Cupriavidus necator H16	strain=H16	Complete Genome	ftp://ftp.ncbi.nlm.nih.gov/genomes/all/GCA/004/798/725/GCA_004798725.1_ASM479872v1
GCA_000017545.1	PRJNA16719	SAMN00623043	representative genome	381764	2424	Fervidobacterium nodosum Rt17-B1	strain=Rt17-B1	Complete Genome	ftp://ftp.ncbi.nlm.nih.gov/genomes/all/GCA/000/017/545/GCA_000017545.1_ASM1754v1
GCA_000009305.1	PRJNA17251	SAMEA3138199	representative genome	382638	212	Helicobacter acinonychis str. Sheeba	strain=Sheeba	Complete Genome	ftp://ftp.ncbi.nlm.nih.gov/genomes/all/GCA/000/009/305/GCA_000009305.1_ASM930v1
GCA_000196435.1	PRJNA28109	SAMEA3138339	representative genome	382640	85701	Bartonella tribocorum CIP 105476		Complete Genome	ftp://ftp.ncbi.nlm.nih.gov/genomes/all/GCA/000/196/435/GCA_000196435.1_ASM19643v1
GCA_000017805.1	PRJNA13462	SAMN02598306	representative genome	383372	120962	Roseiflexus castenholzii DSM 13941	strain=DSM 13941	Complete Genome	ftp://ftp.ncbi.nlm.nih.gov/genomes/all/GCA/000/017/805/GCA_000017805.1_ASM1780v1
GCA_014623465.1	PRJNA660889	SAMN15963190	representative genome	383750	383750	Marinomonas arctica	strain=BSI20414	Complete Genome	ftp://ftp.ncbi.nlm.nih.gov/genomes/all/GCA/014/623/465/GCA_014623465.1_ASM1462346v1
GCA_000026105.1	PRJNA16800	SAMEA3138225	representative genome	384676	312306	Pseudomonas entomophila L48	strain=L48	Complete Genome	ftp://ftp.ncbi.nlm.nih.gov/genomes/all/GCA/000/026/105/GCA_000026105.1_ASM2610v1
GCA_000014125.1	PRJNA16820	SAMN02603464	representative genome	386415	1542	Clostridium novyi NT	strain=NT	Complete Genome	ftp://ftp.ncbi.nlm.nih.gov/genomes/all/GCA/000/014/125/GCA_000014125.1_ASM1412v1
GCA_000725365.1	PRJNA252898	SAMN02864241	representative genome	386490	386490	Terribacillus goriensis	strain=MP602	Complete Genome	ftp://ftp.ncbi.nlm.nih.gov/genomes/all/GCA/000/725/365/GCA_000725365.1_ASM72536v1
GCA_014489515.1	PRJNA658880	SAMN15892487	representative genome	386874	386874	Sphingomonas sediminicola	strain=KACC 15039	Complete Genome	ftp://ftp.ncbi.nlm.nih.gov/genomes/all/GCA/014/489/515/GCA_014489515.1_ASM1448951v1
GCA_000988745.3	PRJNA282717	SAMN03577770	representative genome	386891	386891	Moraxella bovoculi	strain=58086	Complete Genome	ftp://ftp.ncbi.nlm.nih.gov/genomes/all/GCA/000/988/745/GCA_000988745.3_ASM98874v3
GCA_010731595.1	PRJDB7717	SAMD00153201	representative genome	386911	386911	Mycobacterium seoulense	strain=JCM 16018	Complete Genome	ftp://ftp.ncbi.nlm.nih.gov/genomes/all/GCA/010/731/595/GCA_010731595.1_ASM1073159v1
GCA_016888945.1	PRJNA231221	SAMN16357362	representative genome	387090	387090	Phocaeicola coprophilus	strain=FDAARGOS_1220	Complete Genome	ftp://ftp.ncbi.nlm.nih.gov/genomes/all/GCA/016/888/945/GCA_016888945.1_ASM1688894v1
GCA_001611675.1	PRJNA314846	SAMN04544428	representative genome	388950	388950	Pontibacter akesuensis	strain=AKS 1T	Complete Genome	ftp://ftp.ncbi.nlm.nih.gov/genomes/all/GCA/001/611/675/GCA_001611675.1_ASM161167v1
GCA_000016785.1	PRJNA17089	SAMN02598377	representative genome	390874	93929	Thermotoga petrophila RKU-1	strain=RKU-1	Complete Genome	ftp://ftp.ncbi.nlm.nih.gov/genomes/all/GCA/000/016/785/GCA_000016785.1_ASM1678v1
GCA_000018265.1	PRJNA17109	SAMN02598378	representative genome	391037	168697	Salinispora arenicola CNS-205	strain=CNS-205	Complete Genome	ftp://ftp.ncbi.nlm.nih.gov/genomes/all/GCA/000/018/265/GCA_000018265.1_ASM1826v1
GCA_000020045.1	PRJNA17409	SAMN02598384	representative genome	391038	148447	Paraburkholderia phymatum STM815	strain=STM815	Complete Genome	ftp://ftp.ncbi.nlm.nih.gov/genomes/all/GCA/000/020/045/GCA_000020045.1_ASM2004v1
GCA_005843985.1	PRJNA543630	SAMN02436122	representative genome	391592	291048	Caminibacter mediatlanticus TB-2	strain=TB-2	Complete Genome	ftp://ftp.ncbi.nlm.nih.gov/genomes/all/GCA/005/843/985/GCA_005843985.1_ASM584398v1
GCA_000154785.2	PRJNA19357	SAMN02603624	representative genome	391595	42443	Roseobacter litoralis Och 149	strain=Och 149	Complete Genome	ftp://ftp.ncbi.nlm.nih.gov/genomes/all/GCA/000/154/785/GCA_000154785.2_ASM15478v2
GCA_000155735.2	PRJNA19331	SAMN02603620	representative genome	391616	53946	Octadecabacter arcticus 238	strain=238	Complete Genome	ftp://ftp.ncbi.nlm.nih.gov/genomes/all/GCA/000/155/735/GCA_000155735.2_ASM15573v2
GCA_000155675.2	PRJNA19333	SAMN02603621	representative genome	391626	1217908	Octadecabacter antarcticus 307	strain=307	Complete Genome	ftp://ftp.ncbi.nlm.nih.gov/genomes/all/GCA/000/155/675/GCA_000155675.2_ASM15567v2
GCA_000015565.1	PRJNA17187	SAMN02598379	representative genome	391735	364317	Verminephrobacter eiseniae EF01-2	strain=EF01-2	Complete Genome	ftp://ftp.ncbi.nlm.nih.gov/genomes/all/GCA/000/015/565/GCA_000015565.1_ASM1556v1
GCA_004802635.2	PRJNA528078	SAMN11168656	representative genome	391905	391905	Methylocystis heyeri	strain=H2	Complete Genome	ftp://ftp.ncbi.nlm.nih.gov/genomes/all/GCA/004/802/635/GCA_004802635.2_ASM480263v2
GCA_000299335.2	PRJNA88101	SAMN02471159	representative genome	391936	1306787	Alcanivorax pacificus W11-5	strain=W11-5	Complete Genome	ftp://ftp.ncbi.nlm.nih.gov/genomes/all/GCA/000/299/335/GCA_000299335.2_ASM29933v2
GCA_001951175.1	PRJNA344515	SAMN05893358	representative genome	392416	392416	Companilactobacillus crustorum	strain=MN047	Complete Genome	ftp://ftp.ncbi.nlm.nih.gov/genomes/all/GCA/001/951/175/GCA_001951175.1_ASM195117v1
GCA_000016765.1	PRJNA17343	SAMN02598383	representative genome	392499	160791	Sphingomonas wittichii RW1	strain=RW1	Complete Genome	ftp://ftp.ncbi.nlm.nih.gov/genomes/all/GCA/000/016/765/GCA_000016765.1_ASM1676v1
GCA_000019525.1	PRJNA17455	SAMN02598391	representative genome	392500	60961	Shewanella woodyi ATCC 51908	strain=ATCC 51908	Complete Genome	ftp://ftp.ncbi.nlm.nih.gov/genomes/all/GCA/000/019/525/GCA_000019525.1_ASM1952v1
GCA_005952805.1	PRJNA544366	SAMN11834752	representative genome	392593	392593	Inhella inkyongensis	strain=IMCC1713	Complete Genome	ftp://ftp.ncbi.nlm.nih.gov/genomes/all/GCA/005/952/805/GCA_005952805.1_ASM595280v1
GCA_000009365.1	PRJNA13005	SAMEA3138202	representative genome	393595	59754	Alcanivorax borkumensis SK2	strain=SK2	Complete Genome	ftp://ftp.ncbi.nlm.nih.gov/genomes/all/GCA/000/009/365/GCA_000009365.1_ASM936v1
GCA_900476255.1	PRJEB6403	SAMEA87364168	representative genome	393921	393921	Porphyromonas crevioricanis	strain=NCTC12858	Complete Genome	ftp://ftp.ncbi.nlm.nih.gov/genomes/all/GCA/900/476/255/GCA_900476255.1_53750_A02
GCA_000022065.1	PRJNA17419	SAMN00623037	representative genome	394503	1521	Ruminiclostridium cellulolyticum H10	strain=H10; ATCC 35319	Complete Genome	ftp://ftp.ncbi.nlm.nih.gov/genomes/all/GCA/000/022/065/GCA_000022065.1_ASM2206v1
GCA_009936155.1	PRJDB7639	SAMD00149624	representative genome	394935	394935	Chromobacterium haemolyticum	strain=CH06-BL	Complete Genome	ftp://ftp.ncbi.nlm.nih.gov/genomes/all/GCA/009/936/155/GCA_009936155.1_ASM993615v1
GCA_001735765.2	PRJNA339855	SAMN05608059	representative genome	394958	394958	Clostridium taeniosporum	strain=1/k	Complete Genome	ftp://ftp.ncbi.nlm.nih.gov/genomes/all/GCA/001/735/765/GCA_001735765.2_ASM173576v2
GCA_000145255.1	PRJNA32827	SAMN00002572	representative genome	395494	370405	Gallionella capsiferriformans ES-2	strain=ES-2	Complete Genome	ftp://ftp.ncbi.nlm.nih.gov/genomes/all/GCA/000/145/255/GCA_000145255.1_ASM14525v1
GCA_000019785.1	PRJNA20039	SAMN02598429	representative genome	395495	34029	Leptothrix cholodnii SP-6	strain=SP-6	Complete Genome	ftp://ftp.ncbi.nlm.nih.gov/genomes/all/GCA/000/019/785/GCA_000019785.1_ASM1978v1
GCA_012923785.1	PRJNA625126	SAMN14593742	representative genome	395631	395631	Phytobacter diazotrophicus	strain=UAEU22	Complete Genome	ftp://ftp.ncbi.nlm.nih.gov/genomes/all/GCA/012/923/785/GCA_012923785.1_ASM1292378v1
GCA_000024045.1	PRJNA28339	SAMN00000634	representative genome	395962	2546366	Rippkaea orientalis PCC 8802	strain=PCC 8802	Complete Genome	ftp://ftp.ncbi.nlm.nih.gov/genomes/all/GCA/000/024/045/GCA_000024045.1_ASM2404v1
GCA_000019845.1	PRJNA20841	SAMN02598441	representative genome	395963	533	Beijerinckia indica subsp. indica ATCC 9039	strain=ATCC 9039	Complete Genome	ftp://ftp.ncbi.nlm.nih.gov/genomes/all/GCA/000/019/845/GCA_000019845.1_ASM1984v1
GCA_000021745.1	PRJNA20635	SAMN00000045	representative genome	395965	199596	Methylocella silvestris BL2	strain=BL2	Complete Genome	ftp://ftp.ncbi.nlm.nih.gov/genomes/all/GCA/000/021/745/GCA_000021745.1_ASM2174v1
GCA_014705925.2	PRJNA663434	SAMN16132433	representative genome	396015	396015	Rothia terrae	strain=KJZ-14	Complete Genome	ftp://ftp.ncbi.nlm.nih.gov/genomes/all/GCA/014/705/925/GCA_014705925.2_ASM1470592v2
GCA_000021985.1	PRJNA29177	SAMN00001443	representative genome	396588	1033854	Thioalkalivibrio sulfidiphilus HL-EbGr7	strain=HL-EbGR7	Complete Genome	ftp://ftp.ncbi.nlm.nih.gov/genomes/all/GCA/000/021/985/GCA_000021985.1_ASM2198v1
GCA_000015325.1	PRJNA15708	SAMN02598334	representative genome	397945	80869	Acidovorax citrulli AAC00-1	strain=AAC00-1	Complete Genome	ftp://ftp.ncbi.nlm.nih.gov/genomes/all/GCA/000/015/325/GCA_000015325.1_ASM1532v1
GCA_007971025.1	PRJNA558199	SAMN12429831	representative genome	398053	398053	Mucilaginibacter ginsenosidivorans	strain=Gsoil 3017	Complete Genome	ftp://ftp.ncbi.nlm.nih.gov/genomes/all/GCA/007/971/025/GCA_007971025.1_ASM797102v1
GCA_000005825.2	PRJNA28811	SAMN02603086	representative genome	398511	79885	Bacillus pseudofirmus OF4	strain=OF4	Complete Genome	ftp://ftp.ncbi.nlm.nih.gov/genomes/all/GCA/000/005/825/GCA_000005825.2_ASM582v2
GCA_000020125.1	PRJNA17463	SAMN02598395	representative genome	398527	261302	Paraburkholderia phytofirmans PsJN	strain=PsJN	Complete Genome	ftp://ftp.ncbi.nlm.nih.gov/genomes/all/GCA/000/020/125/GCA_000020125.1_ASM2012v1
GCA_000018285.1	PRJNA17415	SAMN02598386	representative genome	398579	70864	Shewanella pealeana ATCC 700345	strain=ATCC 700345	Complete Genome	ftp://ftp.ncbi.nlm.nih.gov/genomes/all/GCA/000/018/285/GCA_000018285.1_ASM1828v1
GCA_000018145.1	PRJNA17417	SAMN02598387	representative genome	398580	215813	Dinoroseobacter shibae DFL 12 = DSM 16493	strain=DFL 12	Complete Genome	ftp://ftp.ncbi.nlm.nih.gov/genomes/all/GCA/000/018/145/GCA_000018145.1_ASM1814v1
GCA_010730055.1	PRJDB7717	SAMD00153190	representative genome	398694	398694	Mycobacterium shinjukuense	strain=JCM 14233	Complete Genome	ftp://ftp.ncbi.nlm.nih.gov/genomes/all/GCA/010/730/055/GCA_010730055.1_ASM1073005v1
GCA_000020385.1	PRJNA17423	SAMN00623044	representative genome	398767	313985	Geobacter lovleyi SZ	strain=SZ	Complete Genome	ftp://ftp.ncbi.nlm.nih.gov/genomes/all/GCA/000/020/385/GCA_000020385.1_ASM2038v1
GCA_001998865.1	PRJNA362685	SAMN06245885	representative genome	399497	399497	Tessaracoccus flavescens	strain=SST-39T	Complete Genome	ftp://ftp.ncbi.nlm.nih.gov/genomes/all/GCA/001/998/865/GCA_001998865.1_ASM199886v1
GCA_900187085.1	PRJEB6403	SAMEA4412692	representative genome	400065	400065	Streptococcus merionis	strain=NCTC13788	Complete Genome	ftp://ftp.ncbi.nlm.nih.gov/genomes/all/GCA/900/187/085/GCA_900187085.1_50624_E01
GCA_000973725.1	PRJNA263316	SAMN03098875	representative genome	400092	400092	Pontibacter korlensis	strain=X14-1T	Complete Genome	ftp://ftp.ncbi.nlm.nih.gov/genomes/all/GCA/000/973/725/GCA_000973725.1_ASM97372v1
GCA_007859655.1	PRJNA556505	SAMN12358552	representative genome	400770	400770	Devosia ginsengisoli	strain=Gsoil 520	Complete Genome	ftp://ftp.ncbi.nlm.nih.gov/genomes/all/GCA/007/859/655/GCA_007859655.1_ASM785965v1
GCA_000179915.2	PRJNA48971	SAMN00100755	representative genome	401053	870903	Terriglobus saanensis SP1PR4	strain=SP1PR4	Complete Genome	ftp://ftp.ncbi.nlm.nih.gov/genomes/all/GCA/000/179/915/GCA_000179915.2_ASM17991v2
GCA_003955735.1	PRJNA509320	SAMN10578767	representative genome	401471	401471	Undibacterium parvum	strain=DSM 23061	Complete Genome	ftp://ftp.ncbi.nlm.nih.gov/genomes/all/GCA/003/955/735/GCA_003955735.1_ASM395573v1
GCA_000747315.1	PRJNA257688	SAMN02953970	representative genome	401472	401472	Corynebacterium ureicelerivorans	strain=IMMIB RIV-2301	Complete Genome	ftp://ftp.ncbi.nlm.nih.gov/genomes/all/GCA/000/747/315/GCA_000747315.1_ASM74731v1
GCA_002097535.1	PRJNA380285	SAMN06640208	representative genome	402384	402384	Halobacillus mangrovi	strain=KTB 131	Complete Genome	ftp://ftp.ncbi.nlm.nih.gov/genomes/all/GCA/002/097/535/GCA_002097535.1_ASM209753v1
GCA_000017565.1	PRJNA17639	SAMN00623055	representative genome	402881	256618	Parvibaculum lavamentivorans DS-1	strain=DS-1	Complete Genome	ftp://ftp.ncbi.nlm.nih.gov/genomes/all/GCA/000/017/565/GCA_000017565.1_ASM1756v1
GCA_000018605.1	PRJNA17679	SAMN00623056	representative genome	403833	69499	Petrotoga mobilis SJ95	strain=SJ95	Complete Genome	ftp://ftp.ncbi.nlm.nih.gov/genomes/all/GCA/000/018/605/GCA_000018605.1_ASM1860v1
GCA_000020725.1	PRJNA17707	SAMN02598400	representative genome	404380	225194	Geobacter bemidjiensis Bem	strain=Bem	Complete Genome	ftp://ftp.ncbi.nlm.nih.gov/genomes/all/GCA/000/020/725/GCA_000020725.1_ASM2072v1
GCA_016858125.1	PRJNA676164	SAMN16756644	representative genome	404405	404405	Azospira restricta	strain=DSM 18626	Complete Genome	ftp://ftp.ncbi.nlm.nih.gov/genomes/all/GCA/016/858/125/GCA_016858125.1_ASM1685812v1
GCA_004924335.1	PRJNA414709	SAMN07807803	representative genome	404941	404941	Mycobacteroides salmoniphilum	strain=DSM 43276	Complete Genome	ftp://ftp.ncbi.nlm.nih.gov/genomes/all/GCA/004/924/335/GCA_004924335.1_ASM492433v1
GCA_000021205.1	PRJNA17731	SAMN02604059	representative genome	405532	1396	Bacillus cereus B4264	strain=B4264	Complete Genome	ftp://ftp.ncbi.nlm.nih.gov/genomes/all/GCA/000/021/205/GCA_000021205.1_ASM2120v1
GCA_000062885.1	PRJEA18489	SAMEA2272514	representative genome	405948	1836	Saccharopolyspora erythraea NRRL 2338	strain=NRRL 2338	Complete Genome	ftp://ftp.ncbi.nlm.nih.gov/genomes/all/GCA/000/062/885/GCA_000062885.1_ASM6288v1
GCA_008087625.1	PRJNA485700	SAMN10980024	representative genome	406548	406548	Aquisphaera giovannonii	strain=OJF2	Complete Genome	ftp://ftp.ncbi.nlm.nih.gov/genomes/all/GCA/008/087/625/GCA_008087625.1_ASM808762v1
GCA_000027225.1	PRJNA13399	SAMEA3138245	representative genome	406818	40576	Xenorhabdus bovienii SS-2004	strain=SS-2004	Complete Genome	ftp://ftp.ncbi.nlm.nih.gov/genomes/all/GCA/000/027/225/GCA_000027225.1_ASM2722v1
GCA_001005905.1	PRJNA282445	SAMN03570113	representative genome	407035	407035	Salinicoccus halodurans	strain=H3B36	Complete Genome	ftp://ftp.ncbi.nlm.nih.gov/genomes/all/GCA/001/005/905/GCA_001005905.1_ASM100590v1
GCA_000993785.3	PRJNA73797	SAMN03332981	representative genome	408015	408015	Streptomyces xiamenensis	strain=318	Complete Genome	ftp://ftp.ncbi.nlm.nih.gov/genomes/all/GCA/000/993/785/GCA_000993785.3_ASM99378v3
GCA_003722295.1	PRJNA504370	SAMN10390430	representative genome	408139	408139	Leptospira kmetyi	strain=LS 001/16	Complete Genome	ftp://ftp.ncbi.nlm.nih.gov/genomes/all/GCA/003/722/295/GCA_003722295.1_ASM372229v1
GCA_016904155.1	PRJNA231221	SAMN16357481	representative genome	410072	410072	Coprococcus comes	strain=FDAARGOS_1339	Complete Genome	ftp://ftp.ncbi.nlm.nih.gov/genomes/all/GCA/016/904/155/GCA_016904155.1_ASM1690415v1
GCA_000060345.1	PRJEA19061	SAMEA2272667	representative genome	411154	411153	Gramella forsetii KT0803	strain=KT0803	Complete Genome	ftp://ftp.ncbi.nlm.nih.gov/genomes/all/GCA/000/060/345/GCA_000060345.1_ASM6034v1
GCA_004295125.1	PRJNA508260	SAMN10519000	representative genome	411468	29347	[Clostridium] scindens ATCC 35704	strain=ATCC 35704	Complete Genome	ftp://ftp.ncbi.nlm.nih.gov/genomes/all/GCA/004/295/125/GCA_004295125.1_ASM429512v1
GCA_009831375.1	PRJNA431711	SAMN08398974	representative genome	411470	33038	[Ruminococcus] gnavus ATCC 29149	strain=ATCC 29149	Complete Genome	ftp://ftp.ncbi.nlm.nih.gov/genomes/all/GCA/009/831/375/GCA_009831375.1_ASM983137v1
GCA_014131675.1	PRJNA523317	SAMN10972980	representative genome	411490	105841	Anaerostipes caccae L1-92	strain=DSM 14662	Complete Genome	ftp://ftp.ncbi.nlm.nih.gov/genomes/all/GCA/014/131/675/GCA_014131675.1_ASM1413167v1
GCA_002142475.1	PRJDB706	SAMD00019988	representative genome	411966	1184	Leptolyngbya boryana IAM M-101	strain=IAM M-101	Complete Genome	ftp://ftp.ncbi.nlm.nih.gov/genomes/all/GCA/002/142/475/GCA_002142475.1_ASM214247v1
GCA_002688605.1	PRJNA414277	SAMN07785025	representative genome	412384	412384	Priestia aryabhattai	strain=K13	Complete Genome	ftp://ftp.ncbi.nlm.nih.gov/genomes/all/GCA/002/688/605/GCA_002688605.1_ASM268860v1
GCA_000019705.1	PRJNA18233	SAMN02603586	representative genome	412418	44449	Borrelia recurrentis A1	strain=A1	Complete Genome	ftp://ftp.ncbi.nlm.nih.gov/genomes/all/GCA/000/019/705/GCA_000019705.1_ASM1970v1
GCA_002192415.1	PRJNA384283	SAMN06833332	representative genome	414771	414771	Paenibacillus donghaensis	strain=KCTC 13049	Complete Genome	ftp://ftp.ncbi.nlm.nih.gov/genomes/all/GCA/002/192/415/GCA_002192415.1_ASM219241v1
GCA_001687665.2	PRJNA330591	SAMN05417750	representative genome	414778	414778	Planococcus donghaensis	strain=DSM 22276	Complete Genome	ftp://ftp.ncbi.nlm.nih.gov/genomes/all/GCA/001/687/665/GCA_001687665.2_ASM168766v2
GCA_002263515.1	PRJNA389211	SAMN07192573	representative genome	414996	414996	Actinopolyspora erythraea	strain=YIM 90600	Complete Genome	ftp://ftp.ncbi.nlm.nih.gov/genomes/all/GCA/002/263/515/GCA_002263515.1_ASM226351v1
GCA_000017865.1	PRJNA15644	SAMN02598331	representative genome	416591	177758	Pseudothermotoga lettingae TMO	strain=TMO	Complete Genome	ftp://ftp.ncbi.nlm.nih.gov/genomes/all/GCA/000/017/865/GCA_000017865.1_ASM1786v1
GCA_004367585.1	PRJNA527912	SAMN11164061	representative genome	417367	417367	Paenisporosarcina antarctica	strain=CGMCC 1.6503	Complete Genome	ftp://ftp.ncbi.nlm.nih.gov/genomes/all/GCA/004/367/585/GCA_004367585.1_ASM436758v1
GCA_002290025.1	PRJNA400701	SAMN07572979	representative genome	417368	417368	Enterococcus thailandicus	strain=a523	Complete Genome	ftp://ftp.ncbi.nlm.nih.gov/genomes/all/GCA/002/290/025/GCA_002290025.1_ASM229002v1
GCA_001936175.1	PRJNA309452	SAMN04433067	representative genome	418223	418223	Methylobacterium phyllosphaerae	strain=CBMB27	Complete Genome	ftp://ftp.ncbi.nlm.nih.gov/genomes/all/GCA/001/936/175/GCA_001936175.1_ASM193617v1
GCA_001682385.1	PRJNA280719	SAMN03468107	representative genome	418699	418699	Azoarcus olearius	strain=DQS-4	Complete Genome	ftp://ftp.ncbi.nlm.nih.gov/genomes/all/GCA/001/682/385/GCA_001682385.1_ASM168238v1
GCA_009650135.1	PRJNA587557	SAMN13193731	representative genome	418701	418701	Litoricola lipolytica	strain=IMCC 1097	Complete Genome	ftp://ftp.ncbi.nlm.nih.gov/genomes/all/GCA/009/650/135/GCA_009650135.1_ASM965013v1
GCA_000018845.1	PRJNA18637	SAMN00000030	representative genome	419610	408	Methylorubrum extorquens PA1	strain=PA1	Complete Genome	ftp://ftp.ncbi.nlm.nih.gov/genomes/all/GCA/000/018/845/GCA_000018845.1_ASM1884v1
GCA_000015725.1	PRJNA10789	SAMN02598264	representative genome	420662	105560	Methylibium petroleiphilum PM1	strain=PM1	Complete Genome	ftp://ftp.ncbi.nlm.nih.gov/genomes/all/GCA/000/015/725/GCA_000015725.1_ASM1572v1
GCA_003410415.1	PRJNA480542	SAMN09638240	representative genome	421767	421767	Peribacillus butanolivorans	strain=PHB-7a	Complete Genome	ftp://ftp.ncbi.nlm.nih.gov/genomes/all/GCA/003/410/415/GCA_003410415.1_ASM341041v1
GCA_000018025.1	PRJNA18789	SAMN02598412	representative genome	425104	271097	Shewanella sediminis HAW-EB3	strain=HAW-EB3	Complete Genome	ftp://ftp.ncbi.nlm.nih.gov/genomes/all/GCA/000/018/025/GCA_000018025.1_ASM1802v1
GCA_000019725.1	PRJNA18817	SAMN00000277	representative genome	426355	31998	Methylobacterium radiotolerans JCM 2831	strain=JCM 2831	Complete Genome	ftp://ftp.ncbi.nlm.nih.gov/genomes/all/GCA/000/019/725/GCA_000019725.1_ASM1972v1
GCA_000024605.1	PRJNA12390	SAMN02598268	representative genome	429009	42838	Ammonifex degensii KC4	strain=KC4	Complete Genome	ftp://ftp.ncbi.nlm.nih.gov/genomes/all/GCA/000/024/605/GCA_000024605.1_ASM2460v1
GCA_000010505.1	PRJDA19051	SAMD00060922	representative genome	431947	837	Porphyromonas gingivalis ATCC 33277	strain=ATCC 33277	Complete Genome	ftp://ftp.ncbi.nlm.nih.gov/genomes/all/GCA/000/010/505/GCA_000010505.1_ASM1050v1
GCA_014218335.1	PRJDB9873	SAMD00229170	representative genome	433286	433286	Anaerocolumna cellulosilytica	strain=SN021	Complete Genome	ftp://ftp.ncbi.nlm.nih.gov/genomes/all/GCA/014/218/335/GCA_014218335.1_ASM1421833v1
GCA_010669305.1	PRJNA605261	SAMN14052868	representative genome	433296	433296	Aminipila butyrica	strain=DSM 103574	Complete Genome	ftp://ftp.ncbi.nlm.nih.gov/genomes/all/GCA/010/669/305/GCA_010669305.1_ASM1066930v1
GCA_014395785.1	PRJNA658871	SAMN15892351	representative genome	433659	433659	Nocardioides mesophilus	strain=KACC 16243	Complete Genome	ftp://ftp.ncbi.nlm.nih.gov/genomes/all/GCA/014/395/785/GCA_014395785.1_ASM1439578v1
GCA_000022525.1	PRJNA19099	SAMN02603947	representative genome	434131	950	Neorickettsia risticii str. Illinois	strain=Illinois	Complete Genome	ftp://ftp.ncbi.nlm.nih.gov/genomes/all/GCA/000/022/525/GCA_000022525.1_ASM2252v1
GCA_000012825.1	PRJNA13378	SAMN02604309	representative genome	435590	821	Bacteroides vulgatus ATCC 8482	strain=ATCC 8482	Complete Genome	ftp://ftp.ncbi.nlm.nih.gov/genomes/all/GCA/000/012/825/GCA_000012825.1_ASM1282v1
GCA_002355295.1	PRJNA406855	SAMN07632944	representative genome	435897	435897	Lysobacter capsici	strain=KNU-14	Complete Genome	ftp://ftp.ncbi.nlm.nih.gov/genomes/all/GCA/002/355/295/GCA_002355295.1_ASM235529v1
GCA_000023685.1	PRJNA39245	SAMN02603459	representative genome	436113	2102	Mycoplasma mycoides subsp. capri str. GM12	strain=GM12	Complete Genome	ftp://ftp.ncbi.nlm.nih.gov/genomes/all/GCA/000/023/685/GCA_000023685.1_ASM2368v1
GCA_000196795.1	PRJNA46105	SAMN02603211	representative genome	436717	1148157	Acinetobacter oleivorans DR1	strain=DR1	Complete Genome	ftp://ftp.ncbi.nlm.nih.gov/genomes/all/GCA/000/196/795/GCA_000196795.1_ASM19679v1
GCA_900682675.2	PRJEB29984	SAMEA5137566	representative genome	437900	437900	Pseudomonas marincola	strain=YSy11	Complete Genome	ftp://ftp.ncbi.nlm.nih.gov/genomes/all/GCA/900/682/675/GCA_900682675.2_P_marincola_YSy11_v2
GCA_000010525.1	PRJDA19267	SAMD00060925	representative genome	438753	7	Azorhizobium caulinodans ORS 571	strain=ORS 571	Complete Genome	ftp://ftp.ncbi.nlm.nih.gov/genomes/all/GCA/000/010/525/GCA_000010525.1_ASM1052v1
GCA_001865635.4	PRJNA259922	SAMN03013888	representative genome	439334	1764	Mycobacterium avium subsp. hominissuis	strain=OCU464	Complete Genome	ftp://ftp.ncbi.nlm.nih.gov/genomes/all/GCA/001/865/635/GCA_001865635.4_ASM186563v4
GCA_000959365.1	PRJNA238548	SAMN03075637	representative genome	441162	342113	Burkholderia oklahomensis C6786	strain=C6786	Complete Genome	ftp://ftp.ncbi.nlm.nih.gov/genomes/all/GCA/000/959/365/GCA_000959365.1_ASM95936v1
GCA_001870665.2	PRJNA341262	SAMN05717329	representative genome	441209	441209	Rhodobaca barguzinensis	strain=alga05	Complete Genome	ftp://ftp.ncbi.nlm.nih.gov/genomes/all/GCA/001/870/665/GCA_001870665.2_ASM187066v2
GCA_000018785.1	PRJNA19259	SAMN02603756	representative genome	441768	2148	Acholeplasma laidlawii PG-8A	strain=PG-8A	Complete Genome	ftp://ftp.ncbi.nlm.nih.gov/genomes/all/GCA/000/018/785/GCA_000018785.1_ASM1878v1
GCA_000214175.1	PRJNA63351	SAMN02603151	representative genome	443218	639313	Hoyosella subflava DQS3-9A1	strain=DQS3-9A1	Complete Genome	ftp://ftp.ncbi.nlm.nih.gov/genomes/all/GCA/000/214/175/GCA_000214175.1_ASM21417v1
GCA_000255135.1	PRJNA66025	SAMN02261422	representative genome	443254	149715	Marinitoga piezophila KA3	strain=KA3	Complete Genome	ftp://ftp.ncbi.nlm.nih.gov/genomes/all/GCA/000/255/135/GCA_000255135.1_ASM25513v1
GCA_000016845.1	PRJNA12514	SAMN02604024	representative genome	444178	236	Brucella ovis ATCC 25840	strain=ATCC 25840	Complete Genome	ftp://ftp.ncbi.nlm.nih.gov/genomes/all/GCA/000/016/845/GCA_000016845.1_ASM1684v1
GCA_010731615.1	PRJDB7717	SAMD00153202	representative genome	444597	444597	Mycolicibacterium insubricum	strain=JCM 16366	Complete Genome	ftp://ftp.ncbi.nlm.nih.gov/genomes/all/GCA/010/731/615/GCA_010731615.1_ASM1073161v1
GCA_001017775.3	PRJNA285516	SAMN03754653	representative genome	445709	445709	Pandoraea thiooxydans	strain=DSM 25325	Complete Genome	ftp://ftp.ncbi.nlm.nih.gov/genomes/all/GCA/001/017/775/GCA_001017775.3_ASM101777v3
GCA_001641285.1	PRJNA309454	SAMN04433089	representative genome	445710	445710	Dyella thiooxydans	strain=ATSB10	Complete Genome	ftp://ftp.ncbi.nlm.nih.gov/genomes/all/GCA/001/641/285/GCA_001641285.1_ASM164128v1
GCA_000020145.1	PRJNA19701	SAMN00000042	representative genome	445932	423605	Elusimicrobium minutum Pei191	strain=Pei191	Complete Genome	ftp://ftp.ncbi.nlm.nih.gov/genomes/all/GCA/000/020/145/GCA_000020145.1_ASM2014v1
GCA_000023245.1	PRJNA19705	SAMN00001904	representative genome	446462	40567	Actinosynnema mirum DSM 43827	strain=DSM 43827	Complete Genome	ftp://ftp.ncbi.nlm.nih.gov/genomes/all/GCA/000/023/245/GCA_000023245.1_ASM2324v1
GCA_000023405.1	PRJNA17026	SAMN00002685	representative genome	446465	43669	Brachybacterium faecium DSM 4810	strain=DSM 4810	Complete Genome	ftp://ftp.ncbi.nlm.nih.gov/genomes/all/GCA/000/023/405/GCA_000023405.1_ASM2340v1
GCA_000092865.1	PRJNA19707	SAMN02598424	representative genome	446466	1711	Cellulomonas flavigena DSM 20109	strain=DSM 20109	Complete Genome	ftp://ftp.ncbi.nlm.nih.gov/genomes/all/GCA/000/092/865/GCA_000092865.1_ASM9286v1
GCA_000024925.1	PRJNA19711	SAMN02598426	representative genome	446469	60920	Sanguibacter keddieii DSM 10542	strain=DSM 10542	Complete Genome	ftp://ftp.ncbi.nlm.nih.gov/genomes/all/GCA/000/024/925/GCA_000024925.1_ASM2492v1
GCA_000024545.1	PRJNA19713	SAMN02598427	representative genome	446470	283811	Stackebrandtia nassauensis DSM 44728	strain=DSM 44728	Complete Genome	ftp://ftp.ncbi.nlm.nih.gov/genomes/all/GCA/000/024/545/GCA_000024545.1_ASM2454v1
GCA_000024965.1	PRJNA19715	SAMN00002456	representative genome	446471	186189	Xylanimonas cellulosilytica DSM 15894	strain=DSM 15894	Complete Genome	ftp://ftp.ncbi.nlm.nih.gov/genomes/all/GCA/000/024/965/GCA_000024965.1_ASM2496v1
GCA_003443655.1	PRJNA488142	SAMN09925536	representative genome	446679	446679	Nostoc sphaeroides	strain=Kutzing En	Complete Genome	ftp://ftp.ncbi.nlm.nih.gov/genomes/all/GCA/003/443/655/GCA_003443655.1_ASM344365v1
GCA_001499615.1	PRJEB7128	SAMEA2738517	representative genome	446692	446692	Acetobacter senegalensis	strain=108B	Complete Genome	ftp://ftp.ncbi.nlm.nih.gov/genomes/all/GCA/001/499/615/GCA_001499615.1_Acetobacter_senegalensis_108B
GCA_001482365.1	PRJNA302237	SAMN04270876	representative genome	446860	446860	Kocuria flava	strain=HO-9041	Complete Genome	ftp://ftp.ncbi.nlm.nih.gov/genomes/all/GCA/001/482/365/GCA_001482365.1_ASM148236v1
GCA_000067165.1	PRJNA28111	SAMEA3138271	representative genome	448385	56	Sorangium cellulosum So ce56	strain=So ce 56	Complete Genome	ftp://ftp.ncbi.nlm.nih.gov/genomes/all/GCA/000/067/165/GCA_000067165.1_ASM6716v1
GCA_000010625.1	PRJDA27835	SAMD00060936	representative genome	449447	1126	Microcystis aeruginosa NIES-843	strain=NIES-843	Complete Genome	ftp://ftp.ncbi.nlm.nih.gov/genomes/all/GCA/000/010/625/GCA_000010625.1_ASM1062v1
GCA_006494775.1	PRJNA548596	SAMN12044226	representative genome	449461	449461	Nocardioides humi	strain=DCY24	Complete Genome	ftp://ftp.ncbi.nlm.nih.gov/genomes/all/GCA/006/494/775/GCA_006494775.1_ASM649477v1
GCA_013177655.1	PRJNA284973	SAMN03737966	representative genome	449520	449520	Campylobacter canadensis	strain=LMG 24001	Complete Genome	ftp://ftp.ncbi.nlm.nih.gov/genomes/all/GCA/013/177/655/GCA_013177655.1_ASM1317765v1
GCA_014211955.1	PRJNA650254	SAMN15700861	representative genome	450378	450378	Croceicoccus marinus	strain=OT19	Complete Genome	ftp://ftp.ncbi.nlm.nih.gov/genomes/all/GCA/014/211/955/GCA_014211955.1_ASM1421195v1
GCA_000017265.1	PRJNA19931	SAMN02603048	representative genome	450851	284016	Phenylobacterium zucineum HLK1	strain=HLK1	Complete Genome	ftp://ftp.ncbi.nlm.nih.gov/genomes/all/GCA/000/017/265/GCA_000017265.1_ASM1726v1
GCA_011046895.1	PRJNA608227	SAMN14167853	representative genome	451876	451876	Rhizobium rhizoryzae	strain=DSM 29514	Complete Genome	ftp://ftp.ncbi.nlm.nih.gov/genomes/all/GCA/011/046/895/GCA_011046895.1_ASM1104689v1
GCA_000019965.1	PRJNA19989	SAMN00000285	representative genome	452637	107709	Opitutus terrae PB90-1	strain=PB90-1	Complete Genome	ftp://ftp.ncbi.nlm.nih.gov/genomes/all/GCA/000/019/965/GCA_000019965.1_ASM1996v1
GCA_000269985.1	PRJDA19951	SAMD00060928	representative genome	452652	2066	Kitasatospora setae KM-6054	strain=KM-6054	Complete Genome	ftp://ftp.ncbi.nlm.nih.gov/genomes/all/GCA/000/269/985/GCA_000269985.1_ASM26998v1
GCA_000017445.3	PRJNA19943	SAMN02603768	representative genome	452659	783	Rickettsia rickettsii str. Iowa	strain=Iowa	Complete Genome	ftp://ftp.ncbi.nlm.nih.gov/genomes/all/GCA/000/017/445/GCA_000017445.3_ASM1744v3
GCA_000091125.1	PRJDA19949	SAMD00060927	representative genome	452662	332055	Sphingobium japonicum UT26S	strain=UT26S	Complete Genome	ftp://ftp.ncbi.nlm.nih.gov/genomes/all/GCA/000/091/125/GCA_000091125.1_ASM9112v1
GCA_001660485.1	PRJNA302856	SAMN04283684	representative genome	453304	453304	Agromyces aureus	strain=AR33	Complete Genome	ftp://ftp.ncbi.nlm.nih.gov/genomes/all/GCA/001/660/485/GCA_001660485.1_ASM166048v1
GCA_009755585.1	PRJNA594004	SAMN13499260	representative genome	453783	453783	Lysobacter soli	strain=XL170	Complete Genome	ftp://ftp.ncbi.nlm.nih.gov/genomes/all/GCA/009/755/585/GCA_009755585.1_ASM975558v1
GCA_003433515.1	PRJNA384915	SAMN06853988	representative genome	454601	454601	Maritalea myrionectae	strain=HL2708#5	Complete Genome	ftp://ftp.ncbi.nlm.nih.gov/genomes/all/GCA/003/433/515/GCA_003433515.1_ASM343351v1
GCA_000022145.1	PRJNA20095	SAMN00000050	representative genome	455488	161493	Anaeromyxobacter dehalogenans 2CP-1	strain=2CP-1	Complete Genome	ftp://ftp.ncbi.nlm.nih.gov/genomes/all/GCA/000/022/145/GCA_000022145.1_ASM2214v1
GCA_000010605.1	PRJDA20085	SAMD00060929	representative genome	455632	1911	Streptomyces griseus subsp. griseus NBRC 13350	strain=NBRC 13350	Complete Genome	ftp://ftp.ncbi.nlm.nih.gov/genomes/all/GCA/000/010/605/GCA_000010605.1_ASM1060v1
GCA_001535545.1	PRJNA308159	SAMN04387723	representative genome	456163	456163	Thermus parvatiensis	strain=RL	Complete Genome	ftp://ftp.ncbi.nlm.nih.gov/genomes/all/GCA/001/535/545/GCA_001535545.1_ASM153554v1
GCA_003711105.1	PRJNA400386	SAMN07567289	representative genome	457423	1867	Actinoplanes teichomyceticus ATCC 31121	strain=ATCC 31121	Complete Genome	ftp://ftp.ncbi.nlm.nih.gov/genomes/all/GCA/003/711/105/GCA_003711105.1_ASM371110v1
GCA_000020005.1	PRJNA20207	SAMN02598430	representative genome	457570	375929	Natranaerobius thermophilus JW/NM-WN-LF	strain=JW/NM-WN-LF	Complete Genome	ftp://ftp.ncbi.nlm.nih.gov/genomes/all/GCA/000/020/005/GCA_000020005.1_ASM2000v1
GCA_004768745.1	PRJNA530376	SAMN11312277	representative genome	458197	458197	Serratia nematodiphila	strain=DH-S01	Complete Genome	ftp://ftp.ncbi.nlm.nih.gov/genomes/all/GCA/004/768/745/GCA_004768745.1_ASM476874v1
GCA_000019185.1	PRJNA20241	SAMN02598431	representative genome	458817	271098	Shewanella halifaxensis HAW-EB4	strain=HAW-EB4	Complete Genome	ftp://ftp.ncbi.nlm.nih.gov/genomes/all/GCA/000/019/185/GCA_000019185.1_ASM1918v1
GCA_001705175.1	PRJNA329021	SAMN05389975	representative genome	459526	459526	Flavobacterium anhuiense	strain=GSE09	Complete Genome	ftp://ftp.ncbi.nlm.nih.gov/genomes/all/GCA/001/705/175/GCA_001705175.1_ASM170517v1
GCA_010731635.1	PRJDB7717	SAMD00153203	representative genome	459858	459858	Mycobacterium noviomagense	strain=JCM 16367	Complete Genome	ftp://ftp.ncbi.nlm.nih.gov/genomes/all/GCA/010/731/635/GCA_010731635.1_ASM1073163v1
GCA_000022085.1	PRJNA20477	SAMN00000043	representative genome	460265	114616	Methylobacterium nodulans ORS 2060	strain=ORS 2060	Complete Genome	ftp://ftp.ncbi.nlm.nih.gov/genomes/all/GCA/000/022/085/GCA_000022085.1_ASM2208v1
GCA_001676725.1	PRJNA318508	SAMN05257178	representative genome	463014	463014	Bordetella flabilis	strain=AU10664	Complete Genome	ftp://ftp.ncbi.nlm.nih.gov/genomes/all/GCA/001/676/725/GCA_001676725.1_ASM167672v1
GCA_001676745.1	PRJNA318508	SAMN05257179	representative genome	463025	463025	Bordetella bronchialis	strain=AU17976	Complete Genome	ftp://ftp.ncbi.nlm.nih.gov/genomes/all/GCA/001/676/745/GCA_001676745.1_ASM167674v1
GCA_000023205.1	PRJNA20655	SAMN00000281	representative genome	465515	1270	Micrococcus luteus NCTC 2665	strain=NCTC 2665	Complete Genome	ftp://ftp.ncbi.nlm.nih.gov/genomes/all/GCA/000/023/205/GCA_000023205.1_ASM2320v1
GCA_001579945.1	PRJNA287097	SAMN03776156	representative genome	465721	465721	Steroidobacter denitrificans	strain=DSM 18526	Complete Genome	ftp://ftp.ncbi.nlm.nih.gov/genomes/all/GCA/001/579/945/GCA_001579945.1_ASM157994v1
GCA_000026185.1	PRJEA20585	SAMEA2272215	representative genome	465817	338565	Erwinia tasmaniensis Et1/99	strain=Et1/99	Complete Genome	ftp://ftp.ncbi.nlm.nih.gov/genomes/all/GCA/000/026/185/GCA_000026185.1_ASM2618v1
GCA_000092645.1	PRJNA20737	SAMN00002587	representative genome	469371	2006	Thermobispora bispora DSM 43833	strain=DSM 43833	Complete Genome	ftp://ftp.ncbi.nlm.nih.gov/genomes/all/GCA/000/092/645/GCA_000092645.1_ASM9264v1
GCA_000023845.1	PRJNA20739	SAMN02598434	representative genome	469378	84163	Cryptobacterium curtum DSM 15641	strain=DSM 15641	Complete Genome	ftp://ftp.ncbi.nlm.nih.gov/genomes/all/GCA/000/023/845/GCA_000023845.1_ASM2384v1
GCA_000025265.1	PRJNA20745	SAMN00002582	representative genome	469383	191495	Conexibacter woesei DSM 14684	strain=DSM 14684	Complete Genome	ftp://ftp.ncbi.nlm.nih.gov/genomes/all/GCA/000/025/265/GCA_000025265.1_ASM2526v1
GCA_003019695.1	PRJNA433545	SAMN08501140	representative genome	469615	849	Fusobacterium gonidiaformans ATCC 25563	strain=ATCC 25563	Complete Genome	ftp://ftp.ncbi.nlm.nih.gov/genomes/all/GCA/003/019/695/GCA_003019695.1_ASM301969v1
GCA_003019315.1	PRJNA433545	SAMN08501148	representative genome	469616	850	Fusobacterium mortiferum ATCC 9817	strain=ATCC 9817	Complete Genome	ftp://ftp.ncbi.nlm.nih.gov/genomes/all/GCA/003/019/315/GCA_003019315.1_ASM301931v1
GCA_003019655.1	PRJNA433545	SAMN08501142	representative genome	469618	856	Fusobacterium varium ATCC 27725	strain=ATCC 27725	Complete Genome	ftp://ftp.ncbi.nlm.nih.gov/genomes/all/GCA/003/019/655/GCA_003019655.1_ASM301965v1
GCA_010731715.1	PRJDB7717	SAMD00153208	representative genome	470076	470076	Mycobacterium stomatepiae	strain=JCM 17783	Complete Genome	ftp://ftp.ncbi.nlm.nih.gov/genomes/all/GCA/010/731/715/GCA_010731715.1_ASM1073171v1
GCA_009646115.1	PRJNA503936	SAMN10385900	representative genome	470933	470933	Pantoea eucalypti	strain=LMG 24197	Complete Genome	ftp://ftp.ncbi.nlm.nih.gov/genomes/all/GCA/009/646/115/GCA_009646115.1_ASM964611v1
GCA_004792415.1	PRJNA505269	SAMN10414043	representative genome	470934	470934	Pantoea vagans	strain=LMG 24199	Complete Genome	ftp://ftp.ncbi.nlm.nih.gov/genomes/all/GCA/004/792/415/GCA_004792415.1_ASM479241v1
GCA_000024385.1	PRJNA20825	SAMN02598435	representative genome	471852	2020	Thermomonospora curvata DSM 43183	strain=DSM 43183	Complete Genome	ftp://ftp.ncbi.nlm.nih.gov/genomes/all/GCA/000/024/385/GCA_000024385.1_ASM2438v1
GCA_000023105.1	PRJNA20827	SAMN02598436	representative genome	471853	84757	Beutenbergia cavernae DSM 12333	strain=DSM 12333	Complete Genome	ftp://ftp.ncbi.nlm.nih.gov/genomes/all/GCA/000/023/105/GCA_000023105.1_ASM2310v1
GCA_000023125.1	PRJNA20829	SAMN02598437	representative genome	471854	94254	Dyadobacter fermentans DSM 18053	strain=DSM 18053	Complete Genome	ftp://ftp.ncbi.nlm.nih.gov/genomes/all/GCA/000/023/125/GCA_000023125.1_ASM2312v1
GCA_000023865.1	PRJNA20835	SAMN02598440	representative genome	471857	1852	Saccharomonospora viridis DSM 43017	strain=DSM 43017	Complete Genome	ftp://ftp.ncbi.nlm.nih.gov/genomes/all/GCA/000/023/865/GCA_000023865.1_ASM2386v1
GCA_900070355.1	PRJEB9356	SAMEA3388572	representative genome	472569	472569	Devriesea agamarum	strain=IMP2	Complete Genome	ftp://ftp.ncbi.nlm.nih.gov/genomes/all/GCA/900/070/355/GCA_900070355.1_S2_rcS3_S1_rcS3
GCA_000024725.1	PRJNA36589	SAMN02598510	representative genome	472759	133539	Nitrosococcus halophilus Nc 4	strain=Nc 4	Complete Genome	ftp://ftp.ncbi.nlm.nih.gov/genomes/all/GCA/000/024/725/GCA_000024725.1_ASM2472v1
GCA_002549795.1	PRJNA386843	SAMN07135858	representative genome	475662	475662	Halomonas beimenensis	strain=NTU-111	Complete Genome	ftp://ftp.ncbi.nlm.nih.gov/genomes/all/GCA/002/549/795/GCA_002549795.1_ASM254979v1
GCA_001663155.1	PRJNA319016	SAMN04870883	representative genome	476157	476157	Altererythrobacter ishigakiensis	strain=NBRC 107699	Complete Genome	ftp://ftp.ncbi.nlm.nih.gov/genomes/all/GCA/001/663/155/GCA_001663155.1_ASM166315v1
GCA_000931445.1	PRJNA274645	SAMN03329629	representative genome	477245	68192	Streptomyces cyaneogriseus subsp. noncyanogenus	strain=NMWT 1	Complete Genome	ftp://ftp.ncbi.nlm.nih.gov/genomes/all/GCA/000/931/445/GCA_000931445.1_ASM93144v1
GCA_002355595.1	PRJDB4450	SAMD00045010	representative genome	477680	477680	Filimonas lacunae	strain=NBRC 104114	Complete Genome	ftp://ftp.ncbi.nlm.nih.gov/genomes/all/GCA/002/355/595/GCA_002355595.1_F._lacunae_YT21-2
GCA_000024365.1	PRJNA29537	SAMN02598467	representative genome	479431	53461	Nakamurella multipartita DSM 44233	strain=DSM 44233	Complete Genome	ftp://ftp.ncbi.nlm.nih.gov/genomes/all/GCA/000/024/365/GCA_000024365.1_ASM2436v1
GCA_000024865.1	PRJNA21083	SAMN00002585	representative genome	479432	2001	Streptosporangium roseum DSM 43021	strain=DSM 43021	Complete Genome	ftp://ftp.ncbi.nlm.nih.gov/genomes/all/GCA/000/024/865/GCA_000024865.1_ASM2486v1
GCA_000024025.1	PRJNA21085	SAMN02598445	representative genome	479433	304895	Catenulispora acidiphila DSM 44928	strain=DSM 44928	Complete Genome	ftp://ftp.ncbi.nlm.nih.gov/genomes/all/GCA/000/024/025/GCA_000024025.1_ASM2402v1
GCA_000024985.1	PRJNA21087	SAMN02598446	representative genome	479434	2057	Sphaerobacter thermophilus DSM 20745	strain=DSM 20745	Complete Genome	ftp://ftp.ncbi.nlm.nih.gov/genomes/all/GCA/000/024/985/GCA_000024985.1_ASM2498v1
GCA_000024345.1	PRJNA21089	SAMN02598447	representative genome	479435	182640	Kribbella flavida DSM 17836	strain=DSM 17836	Complete Genome	ftp://ftp.ncbi.nlm.nih.gov/genomes/all/GCA/000/024/345/GCA_000024345.1_ASM2434v1
GCA_000024265.1	PRJNA21093	SAMN00002594	representative genome	479437	84112	Eggerthella lenta DSM 2243	strain=DSM 2243	Complete Genome	ftp://ftp.ncbi.nlm.nih.gov/genomes/all/GCA/000/024/265/GCA_000024265.1_ASM2426v1
GCA_014466955.1	PRJDB10329	SAMD00238642	representative genome	480035	480035	Nocardia wallacei	strain=FMUON74	Complete Genome	ftp://ftp.ncbi.nlm.nih.gov/genomes/all/GCA/014/466/955/GCA_014466955.1_ASM1446695v1
GCA_000022185.1	PRJNA21119	SAMN02598448	representative genome	480224	1108	Chloroflexus aurantiacus Y-400-fl	strain=Y-400-fl	Complete Genome	ftp://ftp.ncbi.nlm.nih.gov/genomes/all/GCA/000/022/185/GCA_000022185.1_ASM2218v1
GCA_000833025.1	PRJNA272451	SAMN03282272	representative genome	480520	480520	Myroides profundi	strain=D25	Complete Genome	ftp://ftp.ncbi.nlm.nih.gov/genomes/all/GCA/000/833/025/GCA_000833025.1_ASM83302v1
GCA_001766235.1	PRJNA317327	SAMN04605654	representative genome	481146	481146	Acetobacter ascendens	strain=LMG 1590	Complete Genome	ftp://ftp.ncbi.nlm.nih.gov/genomes/all/GCA/001/766/235/GCA_001766235.1_ASM176623v1
GCA_000019665.1	PRJNA28995	SAMN02604183	representative genome	481448	511746	Methylacidiphilum infernorum V4	strain=V4	Complete Genome	ftp://ftp.ncbi.nlm.nih.gov/genomes/all/GCA/000/019/665/GCA_000019665.1_ASM1966v1
GCA_002157835.1	PRJNA357161	SAMN06134492	representative genome	482462	482462	Mycobacterium dioxanotrophicus	strain=PH-06	Complete Genome	ftp://ftp.ncbi.nlm.nih.gov/genomes/all/GCA/002/157/835/GCA_002157835.1_ASM215783v1
GCA_000012945.1	PRJNA10695	SAMN02598262	representative genome	482957	482957	Burkholderia lata	strain=383	Complete Genome	ftp://ftp.ncbi.nlm.nih.gov/genomes/all/GCA/000/012/945/GCA_000012945.1_ASM1294v1
GCA_000018525.1	PRJNA20243	SAMN02604295	representative genome	483179	36855	Brucella canis ATCC 23365	strain=ATCC 23365	Complete Genome	ftp://ftp.ncbi.nlm.nih.gov/genomes/all/GCA/000/018/525/GCA_000018525.1_ASM1852v1
GCA_000827125.1	PRJNA263118	SAMN03096814	representative genome	483547	483547	Geoalkalibacter subterraneus	strain=Red1	Complete Genome	ftp://ftp.ncbi.nlm.nih.gov/genomes/all/GCA/000/827/125/GCA_000827125.1_ASM82712v1
GCA_001534785.1	PRJNA295224	SAMN04044344	representative genome	483913	483913	Bacillus inaquosorum	strain=DE111	Complete Genome	ftp://ftp.ncbi.nlm.nih.gov/genomes/all/GCA/001/534/785/GCA_001534785.1_ASM153478v1
GCA_000021285.1	PRJNA27767	SAMN02603170	representative genome	484019	2421	Thermosipho africanus TCF52B	strain=TCF52B	Complete Genome	ftp://ftp.ncbi.nlm.nih.gov/genomes/all/GCA/000/021/285/GCA_000021285.1_ASM2128v1
GCA_000024325.1	PRJNA29199	SAMN02598459	representative genome	485915	45663	Desulfohalobium retbaense DSM 5692	strain=DSM 5692	Complete Genome	ftp://ftp.ncbi.nlm.nih.gov/genomes/all/GCA/000/024/325/GCA_000024325.1_ASM2432v1
GCA_000024205.1	PRJNA27947	SAMN02598455	representative genome	485916	58138	Desulfofarcimen acetoxidans DSM 771	strain=DSM 771	Complete Genome	ftp://ftp.ncbi.nlm.nih.gov/genomes/all/GCA/000/024/205/GCA_000024205.1_ASM2420v1
GCA_000023825.1	PRJNA27949	SAMN02598456	representative genome	485917	984	Pedobacter heparinus DSM 2366	strain=DSM 2366	Complete Genome	ftp://ftp.ncbi.nlm.nih.gov/genomes/all/GCA/000/023/825/GCA_000023825.1_ASM2382v1
GCA_000024005.1	PRJNA27951	SAMN00001914	representative genome	485918	79329	Chitinophaga pinensis DSM 2588	strain=DSM 2588	Complete Genome	ftp://ftp.ncbi.nlm.nih.gov/genomes/all/GCA/000/024/005/GCA_000024005.1_ASM2400v1
GCA_000277125.1	PRJNA82157	SAMN02603186	representative genome	487521	1767	Mycobacterium intracellulare ATCC 13950	strain=ATCC 13950	Complete Genome	ftp://ftp.ncbi.nlm.nih.gov/genomes/all/GCA/000/277/125/GCA_000277125.1_ASM27712v1
GCA_014931075.1	PRJNA239251	SAMN16387700	representative genome	488546	488546	Campylobacter peloridis	strain=2016D-0074	Complete Genome	ftp://ftp.ncbi.nlm.nih.gov/genomes/all/GCA/014/931/075/GCA_014931075.1_ASM1493107v1
GCA_001718555.1	PRJNA279182	SAMN03449247	representative genome	488729	488729	Burkholderia metallica	strain=FL-6-5-30-S1-D7	Complete Genome	ftp://ftp.ncbi.nlm.nih.gov/genomes/all/GCA/001/718/555/GCA_001718555.1_ASM171855v1
GCA_001718535.1	PRJNA279182	SAMN03449243	representative genome	488731	488731	Burkholderia seminalis	strain=FL-5-4-10-S1-D7	Complete Genome	ftp://ftp.ncbi.nlm.nih.gov/genomes/all/GCA/001/718/535/GCA_001718535.1_ASM171853v1
GCA_016906065.1	PRJNA700815	SAMN17839520	representative genome	491950	491950	Marinomonas foliarum	strain=JZW	Complete Genome	ftp://ftp.ncbi.nlm.nih.gov/genomes/all/GCA/016/906/065/GCA_016906065.1_ASM1690606v1
GCA_000214215.1	PRJNA52545	SAMN00713622	representative genome	491952	936476	Marinomonas posidonica IVIA-Po-181	strain=IVIA-Po-181	Complete Genome	ftp://ftp.ncbi.nlm.nih.gov/genomes/all/GCA/000/214/215/GCA_000214215.1_ASM21421v1
GCA_002117165.1	PRJNA282552	SAMN03571282	representative genome	492670	492670	Bacillus velezensis	strain=CBMB205	Complete Genome	ftp://ftp.ncbi.nlm.nih.gov/genomes/all/GCA/002/117/165/GCA_002117165.1_ASM211716v1
GCA_007970665.1	PRJNA558580	SAMN12429830	representative genome	496014	496014	Baekduia soli	strain=BR7-21	Complete Genome	ftp://ftp.ncbi.nlm.nih.gov/genomes/all/GCA/007/970/665/GCA_007970665.1_ASM797066v1
GCA_007971385.1	PRJNA558430	SAMN12478316	representative genome	496057	496057	Arachidicoccus ginsenosidivorans	strain=Gsoil 809	Complete Genome	ftp://ftp.ncbi.nlm.nih.gov/genomes/all/GCA/007/971/385/GCA_007971385.1_ASM797138v1
GCA_001658025.2	PRJNA309028	SAMN04419549	representative genome	497725	497725	Kosakonia oryzae	strain=Ola 51	Complete Genome	ftp://ftp.ncbi.nlm.nih.gov/genomes/all/GCA/001/658/025/GCA_001658025.2_ASM165802v2
GCA_000147335.1	PRJNA28535	SAMN00000663	representative genome	497965	2546359	Gloeothece verrucosa PCC 7822	strain=PCC 7822	Complete Genome	ftp://ftp.ncbi.nlm.nih.gov/genomes/all/GCA/000/147/335/GCA_000147335.1_ASM14733v1
GCA_000019225.1	PRJNA28329	SAMN02603448	representative genome	498211	155077	Cellvibrio japonicus Ueda107	strain=Ueda107	Complete Genome	ftp://ftp.ncbi.nlm.nih.gov/genomes/all/GCA/000/019/225/GCA_000019225.1_ASM1922v1
GCA_000019165.1	PRJNA13427	SAMN02602985	representative genome	498761	35701	Heliobacterium modesticaldum Ice1	strain=Ice1; ATCC 51547	Complete Genome	ftp://ftp.ncbi.nlm.nih.gov/genomes/all/GCA/000/019/165/GCA_000019165.1_ASM1916v1
GCA_001399775.1	PRJNA274060	SAMN02441811	representative genome	498848	271	Thermus aquaticus Y51MC23	strain=Y51MC23	Complete Genome	ftp://ftp.ncbi.nlm.nih.gov/genomes/all/GCA/001/399/775/GCA_001399775.1_ASM139977v1
GCA_001659785.1	PRJNA345110	SAMN04219460	representative genome	499555	499555	Dietzia timorensis	strain=ID05-A0528	Complete Genome	ftp://ftp.ncbi.nlm.nih.gov/genomes/all/GCA/001/659/785/GCA_001659785.1_ASM165978v1
GCA_000024805.1	PRJNA28711	SAMN00002596	representative genome	502025	80816	Haliangium ochraceum DSM 14365	strain=DSM 14365	Complete Genome	ftp://ftp.ncbi.nlm.nih.gov/genomes/all/GCA/000/024/805/GCA_000024805.1_ASM2480v1
GCA_000218565.1	PRJNA41025	SAMN02603254	representative genome	504832	40137	Afipia carboxidovorans OM5	strain=OM5	Complete Genome	ftp://ftp.ncbi.nlm.nih.gov/genomes/all/GCA/000/218/565/GCA_000218565.1_ASM21856v1
GCA_003544855.1	PRJNA284968	SAMN03737953	representative genome	505249	505249	Malaciobacter marinus	strain=JCM 15502	Complete Genome	ftp://ftp.ncbi.nlm.nih.gov/genomes/all/GCA/003/544/855/GCA_003544855.1_ASM354485v1
GCA_000019345.1	PRJNA19087	SAMN02604063	representative genome	505682	134821	Ureaplasma parvum serovar 3 str. ATCC 27815	strain=ATCC 27815	Complete Genome	ftp://ftp.ncbi.nlm.nih.gov/genomes/all/GCA/000/019/345/GCA_000019345.1_ASM1934v1
GCA_001545155.1	PRJNA302842	SAMN04281796	representative genome	507626	507626	Halomonas chromatireducens	strain=AGD 8-3	Complete Genome	ftp://ftp.ncbi.nlm.nih.gov/genomes/all/GCA/001/545/155/GCA_001545155.1_ASM154515v1
GCA_017894345.1	PRJNA645781	SAMN15573980	representative genome	508451	508451	Lactobacillus taiwanensis	strain=CLG01	Complete Genome	ftp://ftp.ncbi.nlm.nih.gov/genomes/all/GCA/017/894/345/GCA_017894345.1_ASM1789434v1
GCA_003516145.1	PRJNA401006	SAMN08498447	representative genome	508536	174	Leptospira borgpetersenii serovar Ceylonica	strain=Piyasena	Complete Genome	ftp://ftp.ncbi.nlm.nih.gov/genomes/all/GCA/003/516/145/GCA_003516145.1_ASM351614v1
GCA_000175295.2	PRJNA32585	SAMN00713580	representative genome	509193	29323	Thermoanaerobacter brockii subsp. finnii Ako-1	strain=Ako-1	Complete Genome	ftp://ftp.ncbi.nlm.nih.gov/genomes/all/GCA/000/175/295/GCA_000175295.2_ASM17529v2
GCA_000284335.1	PRJNA41615	SAMD00061110	representative genome	511051	693075	Caldisericum exile AZM16c01	strain=AZM16c01	Complete Genome	ftp://ftp.ncbi.nlm.nih.gov/genomes/all/GCA/000/284/335/GCA_000284335.1_ASM28433v1
GCA_000025845.1	PRJNA29021	SAMN02603450	representative genome	512564	50052	Mycoplasma crocodyli MP145	strain=MP145	Complete Genome	ftp://ftp.ncbi.nlm.nih.gov/genomes/all/GCA/000/025/845/GCA_000025845.1_ASM2584v1
GCA_000284295.1	PRJDA29027	SAMD00060941	representative genome	512565	1866	Actinoplanes missouriensis 431	strain=431	Complete Genome	ftp://ftp.ncbi.nlm.nih.gov/genomes/all/GCA/000/284/295/GCA_000284295.1_ASM28429v1
GCA_001310085.1	PRJNA242661	SAMN02711851	representative genome	512763	512763	Rufibacter tibetensis	strain=1351	Complete Genome	ftp://ftp.ncbi.nlm.nih.gov/genomes/all/GCA/001/310/085/GCA_001310085.1_ASM131008v1
GCA_001612705.2	PRJNA292571	SAMN03981702	representative genome	515393	515393	Pseudomonas yamanorum	strain=LBUM636	Complete Genome	ftp://ftp.ncbi.nlm.nih.gov/genomes/all/GCA/001/612/705/GCA_001612705.2_ASM161270v2
GCA_000146185.1	PRJNA29073	SAMN02603083	representative genome	515620	39485	[Eubacterium] eligens ATCC 27750	strain=ATCC 27750	Complete Genome	ftp://ftp.ncbi.nlm.nih.gov/genomes/all/GCA/000/146/185/GCA_000146185.1_ASM14618v1
GCA_000145035.1	PRJNA29153	SAMN02602973	representative genome	515622	43305	Butyrivibrio proteoclasticus B316	strain=B316	Complete Genome	ftp://ftp.ncbi.nlm.nih.gov/genomes/all/GCA/000/145/035/GCA_000145035.1_ASM14503v1
GCA_000021645.1	PRJNA29175	SAMN00002661	representative genome	515635	513050	Dictyoglomus turgidum DSM 6724	strain=DSM 6724	Complete Genome	ftp://ftp.ncbi.nlm.nih.gov/genomes/all/GCA/000/021/645/GCA_000021645.1_ASM2164v1
GCA_000963865.1	PRJNA276921	SAMN03382536	representative genome	516051	516051	Muricauda lutaonensis	strain=CC-HSB-11	Complete Genome	ftp://ftp.ncbi.nlm.nih.gov/genomes/all/GCA/000/963/865/GCA_000963865.1_ASM96386v1
GCA_000020505.1	PRJNA29213	SAMN02598460	representative genome	517417	274539	Chlorobaculum parvum NCIB 8327	strain=NCIB 8327	Complete Genome	ftp://ftp.ncbi.nlm.nih.gov/genomes/all/GCA/000/020/505/GCA_000020505.1_ASM2050v1
GCA_000020525.1	PRJNA29215	SAMN02598461	representative genome	517418	100716	Chloroherpeton thalassium ATCC 35110	strain=ATCC 35110	Complete Genome	ftp://ftp.ncbi.nlm.nih.gov/genomes/all/GCA/000/020/525/GCA_000020525.1_ASM2052v1
GCA_001025155.1	PRJDB55	SAMD00061039	representative genome	518635	1683	Bifidobacterium angulatum DSM 20098 = JCM 7096	strain=JCM 7096	Complete Genome	ftp://ftp.ncbi.nlm.nih.gov/genomes/all/GCA/001/025/155/GCA_001025155.1_ASM102515v1
GCA_000024845.1	PRJNA29281	SAMN00002700	representative genome	518766	29549	Rhodothermus marinus DSM 4252	strain=DSM 4252	Complete Genome	ftp://ftp.ncbi.nlm.nih.gov/genomes/all/GCA/000/024/845/GCA_000024845.1_ASM2484v1
GCA_009856625.1	PRJNA598530	SAMN13707219	representative genome	519081	519081	Aquitalea denitrificans	strain=5YN1-3	Complete Genome	ftp://ftp.ncbi.nlm.nih.gov/genomes/all/GCA/009/856/625/GCA_009856625.1_ASM985662v1
GCA_000024565.1	PRJNA29309	SAMN00002603	representative genome	519441	34105	Streptobacillus moniliformis DSM 12112	strain=DSM 12112	Complete Genome	ftp://ftp.ncbi.nlm.nih.gov/genomes/all/GCA/000/024/565/GCA_000024565.1_ASM2456v1
GCA_007858515.1	PRJNA554567	SAMN12273890	representative genome	519450	519450	Mycoplasma anserisalpingitidis	strain=MYCAV177	Complete Genome	ftp://ftp.ncbi.nlm.nih.gov/genomes/all/GCA/007/858/515/GCA_007858515.1_ASM785851v1
GCA_001870205.1	PRJNA343195	SAMN05781328	representative genome	519472	519472	Vagococcus teuberi	strain=DSM 21459	Complete Genome	ftp://ftp.ncbi.nlm.nih.gov/genomes/all/GCA/001/870/205/GCA_001870205.1_ASM187020v1
GCA_000222305.1	PRJNA29363	SAMN02604204	representative genome	521010	64897	Borreliella bissettii DN127	strain=DN127	Complete Genome	ftp://ftp.ncbi.nlm.nih.gov/genomes/all/GCA/000/222/305/GCA_000222305.1_ASM22230v1
GCA_000023325.1	PRJNA29419	SAMN00001868	representative genome	521045	651457	Kosmotoga olearia TBF 19.5.1	strain=TBF 19.5.1	Complete Genome	ftp://ftp.ncbi.nlm.nih.gov/genomes/all/GCA/000/023/325/GCA_000023325.1_ASM2332v1
GCA_000024225.1	PRJNA29401	SAMN00001907	representative genome	521095	1382	Atopobium parvulum DSM 20469	strain=DSM 20469	Complete Genome	ftp://ftp.ncbi.nlm.nih.gov/genomes/all/GCA/000/024/225/GCA_000024225.1_ASM2422v1
GCA_000092225.1	PRJNA29399	SAMN00002597	representative genome	521096	2061	Tsukamurella paurometabola DSM 20162	strain=DSM 20162	Complete Genome	ftp://ftp.ncbi.nlm.nih.gov/genomes/all/GCA/000/092/225/GCA_000092225.1_ASM9222v1
GCA_000023285.1	PRJNA29403	SAMN00001911	representative genome	521097	1018	Capnocytophaga ochracea DSM 7271	strain=DSM 7271	Complete Genome	ftp://ftp.ncbi.nlm.nih.gov/genomes/all/GCA/000/023/285/GCA_000023285.1_ASM2328v1
GCA_000024285.1	PRJNA29405	SAMN00001901	representative genome	521098	405212	Alicyclobacillus acidocaldarius subsp. acidocaldarius DSM 446	strain=DSM 446	Complete Genome	ftp://ftp.ncbi.nlm.nih.gov/genomes/all/GCA/000/024/285/GCA_000024285.1_ASM2428v1
GCA_000022325.1	PRJNA29407	SAMN02598462	representative genome	521460	31899	Caldicellulosiruptor bescii DSM 6725	strain=DSM 6725	Complete Genome	ftp://ftp.ncbi.nlm.nih.gov/genomes/all/GCA/000/022/325/GCA_000022325.1_ASM2232v1
GCA_000092105.1	PRJNA29411	SAMN02598463	representative genome	521674	120	Planctopirus limnophila DSM 3776	strain=DSM 3776	Complete Genome	ftp://ftp.ncbi.nlm.nih.gov/genomes/all/GCA/000/092/105/GCA_000092105.1_ASM9210v1
GCA_007904085.1	PRJNA557809	SAMN12419044	representative genome	522448	577489	Euhalothece natronophila Z-M001	strain=Z-M001	Complete Genome	ftp://ftp.ncbi.nlm.nih.gov/genomes/all/GCA/007/904/085/GCA_007904085.1_ASM790408v1
GCA_002238335.1	PRJNA66787	SAMN03737963	representative genome	522484	522485	Campylobacter avium LMG 24591	strain=LMG 24591	Complete Genome	ftp://ftp.ncbi.nlm.nih.gov/genomes/all/GCA/002/238/335/GCA_002238335.1_ASM223833v1
GCA_000025725.1	PRJNA29431	SAMN02598464	representative genome	522772	118000	Denitrovibrio acetiphilus DSM 12809	strain=DSM 12809	Complete Genome	ftp://ftp.ncbi.nlm.nih.gov/genomes/all/GCA/000/025/725/GCA_000025725.1_ASM2572v1
GCA_000024085.1	PRJNA29443	SAMN00002604	representative genome	523791	261964	Kangiella koreensis DSM 16069	strain=DSM 16069	Complete Genome	ftp://ftp.ncbi.nlm.nih.gov/genomes/all/GCA/000/024/085/GCA_000024085.1_ASM2408v1
GCA_000023905.1	PRJNA29445	SAMN00002593	representative genome	523794	40542	Leptotrichia buccalis C-1013-b	strain=DSM 1135	Complete Genome	ftp://ftp.ncbi.nlm.nih.gov/genomes/all/GCA/000/023/905/GCA_000023905.1_ASM2390v1
GCA_000023225.1	PRJNA29527	SAMN00002602	representative genome	525897	899	Desulfomicrobium baculatum DSM 4028	strain=DSM 4028	Complete Genome	ftp://ftp.ncbi.nlm.nih.gov/genomes/all/GCA/000/023/225/GCA_000023225.1_ASM2322v1
GCA_000024885.1	PRJNA29529	SAMN00002613	representative genome	525898	65553	Sulfurospirillum deleyianum DSM 6946	strain=DSM 6946	Complete Genome	ftp://ftp.ncbi.nlm.nih.gov/genomes/all/GCA/000/024/885/GCA_000024885.1_ASM2488v1
GCA_000024905.1	PRJNA29531	SAMN00002595	representative genome	525903	81462	Thermanaerovibrio acidaminovorans DSM 6589	strain=DSM 6589	Complete Genome	ftp://ftp.ncbi.nlm.nih.gov/genomes/all/GCA/000/024/905/GCA_000024905.1_ASM2490v1
GCA_000025005.1	PRJNA29523	SAMN00017581	representative genome	525904	166501	Thermobaculum terrenum ATCC BAA-798	strain=ATCC BAA-798	Complete Genome	ftp://ftp.ncbi.nlm.nih.gov/genomes/all/GCA/000/025/005/GCA_000025005.1_ASM2500v1
GCA_000023265.1	PRJNA29525	SAMN02598466	representative genome	525909	53635	Acidimicrobium ferrooxidans DSM 10331	strain=DSM 10331	Complete Genome	ftp://ftp.ncbi.nlm.nih.gov/genomes/all/GCA/000/023/265/GCA_000023265.1_ASM2326v1
GCA_000023445.1	PRJNA29541	SAMN00001870	representative genome	526222	880	Desulfovibrio salexigens DSM 2638	strain=DSM 2638	Complete Genome	ftp://ftp.ncbi.nlm.nih.gov/genomes/all/GCA/000/023/445/GCA_000023445.1_ASM2344v1
GCA_000092845.1	PRJNA29543	SAMN00001910	representative genome	526224	84378	Brachyspira murdochii DSM 12563	strain=DSM 12563	Complete Genome	ftp://ftp.ncbi.nlm.nih.gov/genomes/all/GCA/000/092/845/GCA_000092845.1_ASM9284v1
GCA_000025345.1	PRJNA29547	SAMN00002612	representative genome	526225	1861	Geodermatophilus obscurus DSM 43160	strain=DSM 43160	Complete Genome	ftp://ftp.ncbi.nlm.nih.gov/genomes/all/GCA/000/025/345/GCA_000025345.1_ASM2534v1
GCA_000024785.1	PRJNA29549	SAMN00002600	representative genome	526226	2054	Gordonia bronchialis DSM 43247	strain=DSM 43247	Complete Genome	ftp://ftp.ncbi.nlm.nih.gov/genomes/all/GCA/000/024/785/GCA_000024785.1_ASM2478v1
GCA_000092125.1	PRJNA29551	SAMN02598469	representative genome	526227	52022	Meiothermus silvanus DSM 9946	strain=DSM 9946	Complete Genome	ftp://ftp.ncbi.nlm.nih.gov/genomes/all/GCA/000/092/125/GCA_000092125.1_ASM9212v1
GCA_003795125.1	PRJNA438374	SAMN08714450	representative genome	526944	526944	Tetragenococcus osmophilus	strain=JCM 31126	Complete Genome	ftp://ftp.ncbi.nlm.nih.gov/genomes/all/GCA/003/795/125/GCA_003795125.1_ASM379512v1
GCA_001305595.1	PRJNA292868	SAMN03993951	representative genome	528244	528244	Azospirillum thiophilum	strain=BV-S	Complete Genome	ftp://ftp.ncbi.nlm.nih.gov/genomes/all/GCA/001/305/595/GCA_001305595.1_ASM130559v1
GCA_000069965.1	PRJNA12624	SAMEA1705945	representative genome	529507	584	Proteus mirabilis HI4320	strain=HI4320	Complete Genome	ftp://ftp.ncbi.nlm.nih.gov/genomes/all/GCA/000/069/965/GCA_000069965.1_ASM6996v1
GCA_000699505.1	PRJNA237851	SAMN02848463	representative genome	529884	529884	Rhodoluna lacicola	strain=MWH-Ta8	Complete Genome	ftp://ftp.ncbi.nlm.nih.gov/genomes/all/GCA/000/699/505/GCA_000699505.1_ASM69950v1
GCA_000025185.1	PRJNA29845	SAMN00120219	representative genome	530564	125	Pirellula staleyi DSM 6068	strain=DSM 6068	Complete Genome	ftp://ftp.ncbi.nlm.nih.gov/genomes/all/GCA/000/025/185/GCA_000025185.1_ASM2518v1
GCA_002240355.1	PRJNA326530	SAMN05284052	representative genome	530584	530584	Prauserella marina	strain=DSM 45268	Complete Genome	ftp://ftp.ncbi.nlm.nih.gov/genomes/all/GCA/002/240/355/GCA_002240355.1_ASM224035v1
GCA_013004005.1	PRJNA629485	SAMN14777006	representative genome	531813	531813	Pelagibacterium halotolerans	strain=ANSP101	Complete Genome	ftp://ftp.ncbi.nlm.nih.gov/genomes/all/GCA/013/004/005/GCA_013004005.1_ASM1300400v1
GCA_000176035.2	PRJNA33861	SAMN02232036	representative genome	536019	593909	Mesorhizobium opportunistum WSM2075	strain=WSM2075	Complete Genome	ftp://ftp.ncbi.nlm.nih.gov/genomes/all/GCA/000/176/035/GCA_000176035.2_ASM17603v2
GCA_001038625.1	PRJNA285141	SAMN03740584	representative genome	536227	217159	Clostridium carboxidivorans P7	strain=P7	Complete Genome	ftp://ftp.ncbi.nlm.nih.gov/genomes/all/GCA/001/038/625/GCA_001038625.1_ASM103862v1
GCA_900537995.1	PRJEB28433	SAMEA4878606	representative genome	536231	166486	Roseburia intestinalis L1-82	strain=L1-82	Complete Genome	ftp://ftp.ncbi.nlm.nih.gov/genomes/all/GCA/900/537/995/GCA_900537995.1_Roseburia_intestinalis_strain_L1-82
GCA_900187185.1	PRJEB6403	SAMEA4412677	representative genome	536441	536441	Chryseobacterium taklimakanense	strain=NCTC13490	Complete Genome	ftp://ftp.ncbi.nlm.nih.gov/genomes/all/GCA/900/187/185/GCA_900187185.1_50618_E01
GCA_002222595.2	PRJNA393727	SAMN07340700	representative genome	537007	1322	Blautia hansenii DSM 20583	strain=DSM 20583	Complete Genome	ftp://ftp.ncbi.nlm.nih.gov/genomes/all/GCA/002/222/595/GCA_002222595.2_ASM222259v2
GCA_003855455.1	PRJNA505199	SAMN10411876	representative genome	538220	538220	Mycoplasma struthionis	strain=237IA	Complete Genome	ftp://ftp.ncbi.nlm.nih.gov/genomes/all/GCA/003/855/455/GCA_003855455.1_ASM385545v1
GCA_009789575.1	PRJNA587233	SAMN13341662	representative genome	538381	538381	Stappia indica	strain=PHM037	Complete Genome	ftp://ftp.ncbi.nlm.nih.gov/genomes/all/GCA/009/789/575/GCA_009789575.1_ASM978957v1
GCA_000023345.1	PRJNA30453	SAMN02598472	representative genome	543728	34073	Variovorax paradoxus S110	strain=S110	Complete Genome	ftp://ftp.ncbi.nlm.nih.gov/genomes/all/GCA/000/023/345/GCA_000023345.1_ASM2334v1
GCA_001028625.1	PRJNA286057	SAMN03764476	representative genome	543877	543877	Pelagerythrobacter marensis	strain=KCTC 22370	Complete Genome	ftp://ftp.ncbi.nlm.nih.gov/genomes/all/GCA/001/028/625/GCA_001028625.1_ASM102862v1
GCA_016127955.1	PRJNA231221	SAMN16357220	representative genome	544580	544580	Actinomyces oris	strain=FDAARGOS_1051	Complete Genome	ftp://ftp.ncbi.nlm.nih.gov/genomes/all/GCA/016/127/955/GCA_016127955.1_ASM1612795v1
GCA_016889065.1	PRJNA231221	SAMN16357371	representative genome	544645	544645	Butyricimonas virosa	strain=FDAARGOS_1229	Complete Genome	ftp://ftp.ncbi.nlm.nih.gov/genomes/all/GCA/016/889/065/GCA_016889065.1_ASM1688906v1
GCA_000214375.1	PRJNA30189	SAMN02603452	representative genome	545694	88058	Treponema primitia ZAS-2	strain=ZAS-2	Complete Genome	ftp://ftp.ncbi.nlm.nih.gov/genomes/all/GCA/000/214/375/GCA_000214375.1_ASM21437v1
GCA_000214355.1	PRJNA30191	SAMN02603453	representative genome	545695	150829	Treponema azotonutricium ZAS-9	strain=ZAS-9	Complete Genome	ftp://ftp.ncbi.nlm.nih.gov/genomes/all/GCA/000/214/355/GCA_000214355.1_ASM21435v1
GCA_000217655.1	PRJNA30657	SAMN02603006	representative genome	545776	53435	Treponema paraluiscuniculi Cuniculi A	strain=Cuniculi A	Complete Genome	ftp://ftp.ncbi.nlm.nih.gov/genomes/all/GCA/000/217/655/GCA_000217655.1_ASM21765v1
GCA_003096075.1	PRJNA319134	SAMN04880518	representative genome	546160	546160	Dietzia lutea	strain=YIM 80766	Complete Genome	ftp://ftp.ncbi.nlm.nih.gov/genomes/all/GCA/003/096/075/GCA_003096075.1_ASM309607v1
GCA_000163895.2	PRJNA30485	SAMN02463683	representative genome	546269	143361	Filifactor alocis ATCC 35896	strain=ATCC 35896	Complete Genome	ftp://ftp.ncbi.nlm.nih.gov/genomes/all/GCA/000/163/895/GCA_000163895.2_ASM16389v2
GCA_000208405.1	PRJNA51247	SAMN00713607	representative genome	546271	69823	Selenomonas sputigena ATCC 35185	strain=ATCC 35185	Complete Genome	ftp://ftp.ncbi.nlm.nih.gov/genomes/all/GCA/000/208/405/GCA_000208405.1_ASM20840v1
GCA_000020685.1	PRJNA16691	SAMN02603250	representative genome	546414	310783	Deinococcus deserti VCD115	strain=VCD115	Complete Genome	ftp://ftp.ncbi.nlm.nih.gov/genomes/all/GCA/000/020/685/GCA_000020685.1_ASM2068v1
GCA_000022905.1	PRJNA37279	SAMN02603064	representative genome	548476	169292	Corynebacterium aurimucosum ATCC 700975		Complete Genome	ftp://ftp.ncbi.nlm.nih.gov/genomes/all/GCA/000/022/905/GCA_000022905.1_ASM2290v1
GCA_000196535.1	PRJNA31519	SAMN00001505	representative genome	548479	2051	Mobiluncus curtisii ATCC 43063	strain=ATCC 43063	Complete Genome	ftp://ftp.ncbi.nlm.nih.gov/genomes/all/GCA/000/196/535/GCA_000196535.1_ASM19653v1
GCA_002211785.1	PRJNA389776	SAMN07207140	representative genome	549298	549298	Francisella halioticida	strain=DSM 23729	Complete Genome	ftp://ftp.ncbi.nlm.nih.gov/genomes/all/GCA/002/211/785/GCA_002211785.1_ASM221178v1
GCA_000148645.1	PRJNA30799	SAMN00115627	representative genome	550540	44012	Ferrimonas balearica DSM 9799	strain=DSM 9799	Complete Genome	ftp://ftp.ncbi.nlm.nih.gov/genomes/all/GCA/000/148/645/GCA_000148645.1_ASM14864v1
GCA_000196515.1	PRJNA30807	SAMN02598476	representative genome	551115	1164	'Nostoc azollae' 0708	strain=0708	Complete Genome	ftp://ftp.ncbi.nlm.nih.gov/genomes/all/GCA/000/196/515/GCA_000196515.1_ASM19651v1
GCA_009363135.1	PRJNA578222	SAMN13053191	representative genome	551989	551989	Kosakonia arachidis	strain=KACC 18508	Complete Genome	ftp://ftp.ncbi.nlm.nih.gov/genomes/all/GCA/009/363/135/GCA_009363135.1_ASM936313v1
GCA_017569325.1	PRJNA712965	SAMN18237936	representative genome	551996	551996	Mucilaginibacter gossypii	strain=P3	Complete Genome	ftp://ftp.ncbi.nlm.nih.gov/genomes/all/GCA/017/569/325/GCA_017569325.1_ASM1756932v1
GCA_000143165.1	PRJNA40221	SAMN02598529	representative genome	552811	552810	Dehalogenimonas lykanthroporepellens BL-DC-9	strain=BL-DC-9	Complete Genome	ftp://ftp.ncbi.nlm.nih.gov/genomes/all/GCA/000/143/165/GCA_000143165.1_ASM14316v1
GCA_000144405.1	PRJNA31383	SAMN00001916	representative genome	553174	28132	Prevotella melaninogenica ATCC 25845	strain=ATCC 25845	Complete Genome	ftp://ftp.ncbi.nlm.nih.gov/genomes/all/GCA/000/144/405/GCA_000144405.1_ASM14440v1
GCA_002082195.1	PRJNA374466	SAMN06323804	representative genome	553510	553510	Streptomyces gilvosporeus	strain=F607	Complete Genome	ftp://ftp.ncbi.nlm.nih.gov/genomes/all/GCA/002/082/195/GCA_002082195.1_ASM208219v1
GCA_002157165.1	PRJNA285679	SAMN03755631	representative genome	553814	553814	Acidovorax carolinensis	strain=NA2	Complete Genome	ftp://ftp.ncbi.nlm.nih.gov/genomes/all/GCA/002/157/165/GCA_002157165.1_ASM215716v1
GCA_017167985.1	PRJNA701365	SAMN17864184	representative genome	554344	554344	Pseudomonas toyotomiensis	strain=SM2	Complete Genome	ftp://ftp.ncbi.nlm.nih.gov/genomes/all/GCA/017/167/985/GCA_017167985.1_ASM1716798v1
GCA_007990635.1	PRJDB7856	SAMD00174169	representative genome	554406	554406	Leptotrichia hongkongensis	strain=JMUB5056	Complete Genome	ftp://ftp.ncbi.nlm.nih.gov/genomes/all/GCA/007/990/635/GCA_007990635.1_ASM799063v1
GCA_000144645.1	PRJNA30983	SAMN00713558	representative genome	555079	291990	Thermosediminibacter oceani DSM 16646	strain=DSM 16646	Complete Genome	ftp://ftp.ncbi.nlm.nih.gov/genomes/all/GCA/000/144/645/GCA_000144645.1_ASM14464v1
GCA_003065365.1	PRJNA295639	SAMN04086706	representative genome	556054	556054	Polynucleobacter difficilis	strain=AM-8B5	Complete Genome	ftp://ftp.ncbi.nlm.nih.gov/genomes/all/GCA/003/065/365/GCA_003065365.1_ASM306536v1
GCA_003355475.1	PRJNA483375	SAMN09737038	representative genome	556288	556288	Brachybacterium saurashtrense	strain=DSM 23186	Complete Genome	ftp://ftp.ncbi.nlm.nih.gov/genomes/all/GCA/003/355/475/GCA_003355475.1_ASM335547v1
GCA_001887245.1	PRJNA341787	SAMN05728458	representative genome	556325	556325	Neomicrococcus aestuarii	strain=B18	Complete Genome	ftp://ftp.ncbi.nlm.nih.gov/genomes/all/GCA/001/887/245/GCA_001887245.1_ASM188724v1
GCA_003798325.1	PRJNA231221	SAMN10228556	representative genome	556499	556499	Propionibacterium acidifaciens	strain=FDAARGOS_576	Complete Genome	ftp://ftp.ncbi.nlm.nih.gov/genomes/all/GCA/003/798/325/GCA_003798325.1_ASM379832v1
GCA_000157895.2	PRJNA30907	SAMN02603596	representative genome	557599	1768	Mycobacterium kansasii ATCC 12478	strain=ATCC 12478	Complete Genome	ftp://ftp.ncbi.nlm.nih.gov/genomes/all/GCA/000/157/895/GCA_000157895.2_ASM15789v2
GCA_000021885.1	PRJNA31099	SAMN02603313	representative genome	557723	738	Glaesserella parasuis SH0165	strain=SH0165	Complete Genome	ftp://ftp.ncbi.nlm.nih.gov/genomes/all/GCA/000/021/885/GCA_000021885.1_ASM2188v1
GCA_002285635.2	PRJNA342323	SAMN07488153	representative genome	558152	558152	Chryseobacterium piperi	strain=ATCC BAA-1782	Complete Genome	ftp://ftp.ncbi.nlm.nih.gov/genomes/all/GCA/002/285/635/GCA_002285635.2_ASM228563v2
GCA_000767055.1	PRJNA219342	SAMN02356458	representative genome	558173	1121358	Corynebacterium doosanense CAU 212 = DSM 45436	strain=CAU 212	Complete Genome	ftp://ftp.ncbi.nlm.nih.gov/genomes/all/GCA/000/767/055/GCA_000767055.1_ASM76705v1
GCA_016027815.1	PRJNA231221	SAMN13450420	representative genome	558537	558537	Delftia lacustris	strain=FDAARGOS_890	Complete Genome	ftp://ftp.ncbi.nlm.nih.gov/genomes/all/GCA/016/027/815/GCA_016027815.1_ASM1602781v1
GCA_010731775.1	PRJDB7717	SAMD00153211	representative genome	560555	560555	Mycobacterium mantenii	strain=JCM 18113	Complete Genome	ftp://ftp.ncbi.nlm.nih.gov/genomes/all/GCA/010/731/775/GCA_010731775.1_ASM1073177v1
GCA_004421025.1	PRJNA527186	SAMN11130262	representative genome	561061	561061	Sphingobacterium psychroaquaticum	strain=SJ-25	Complete Genome	ftp://ftp.ncbi.nlm.nih.gov/genomes/all/GCA/004/421/025/GCA_004421025.1_ASM442102v1
GCA_000023565.1	PRJNA31295	SAMN02598480	representative genome	561229	556	Dickeya chrysanthemi Ech1591	strain=Ech1591	Complete Genome	ftp://ftp.ncbi.nlm.nih.gov/genomes/all/GCA/000/023/565/GCA_000023565.1_ASM2356v1
GCA_008244765.1	PRJNA560751	SAMN12612896	representative genome	561879	561879	Bacillus safensis	strain=PgKB20	Complete Genome	ftp://ftp.ncbi.nlm.nih.gov/genomes/all/GCA/008/244/765/GCA_008244765.1_ASM824476v1
GCA_009363095.1	PRJNA578216	SAMN13053093	representative genome	562959	562959	Paenibacillus cellulositrophicus	strain=KACC 16577	Complete Genome	ftp://ftp.ncbi.nlm.nih.gov/genomes/all/GCA/009/363/095/GCA_009363095.1_ASM936309v1
GCA_000092905.1	PRJNA31345	SAMN00017498	representative genome	562970	33943	Kyrpidia tusciae DSM 2912	strain=DSM 2912	Complete Genome	ftp://ftp.ncbi.nlm.nih.gov/genomes/all/GCA/000/092/905/GCA_000092905.1_ASM9290v1
GCA_000147355.1	PRJNA31347	SAMN00713560	representative genome	563040	202747	Sulfurimonas autotrophica DSM 16294	strain=DSM 16294	Complete Genome	ftp://ftp.ncbi.nlm.nih.gov/genomes/all/GCA/000/147/355/GCA_000147355.1_ASM14735v1
GCA_002067135.1	PRJNA378889	SAMN06554015	representative genome	564064	564064	Spirosoma rigui	strain=KCTC 12531	Complete Genome	ftp://ftp.ncbi.nlm.nih.gov/genomes/all/GCA/002/067/135/GCA_002067135.1_ASM206713v1
GCA_014681765.1	PRJNA659637	SAMN15922049	representative genome	564137	564137	Roseicitreum antarcticum	strain=ZS2-28	Complete Genome	ftp://ftp.ncbi.nlm.nih.gov/genomes/all/GCA/014/681/765/GCA_014681765.1_ASM1468176v1
GCA_000021265.1	PRJNA20247	SAMN02603440	representative genome	565575	2130	Ureaplasma urealyticum serovar 10 str. ATCC 33699	strain=ATCC 33699	Complete Genome	ftp://ftp.ncbi.nlm.nih.gov/genomes/all/GCA/000/021/265/GCA_000021265.1_ASM2126v1
GCA_000157355.2	PRJNA32935	SAMN02596921	representative genome	565655	37734	Enterococcus casseliflavus EC20	strain=EC20	Complete Genome	ftp://ftp.ncbi.nlm.nih.gov/genomes/all/GCA/000/157/355/GCA_000157355.2_ASM15735v2
GCA_001025195.1	PRJDB58	SAMD00061042	representative genome	566552	1686	Bifidobacterium catenulatum DSM 16992 = JCM 1194 = LMG 11043	strain=JCM 1194	Complete Genome	ftp://ftp.ncbi.nlm.nih.gov/genomes/all/GCA/001/025/195/GCA_001025195.1_ASM102519v1
GCA_000306945.1	PRJEB144	SAMEA2272749	representative genome	568706	520	Bordetella pertussis 18323	strain=18323	Complete Genome	ftp://ftp.ncbi.nlm.nih.gov/genomes/all/GCA/000/306/945/GCA_000306945.1_ASM30694v1
GCA_007858975.2	PRJNA556543	SAMN12359392	representative genome	568768	568768	Dickeya poaceiphila	strain=NCPPB 569	Complete Genome	ftp://ftp.ncbi.nlm.nih.gov/genomes/all/GCA/007/858/975/GCA_007858975.2_ASM785897v2
GCA_000026725.1	PRJEA32239	SAMEA2272312	representative genome	568813	1307	Streptococcus suis SC84	strain=SC84	Complete Genome	ftp://ftp.ncbi.nlm.nih.gov/genomes/all/GCA/000/026/725/GCA_000026725.1_ASM2672v1
GCA_000022745.1	PRJNA32233	SAMN02603148	representative genome	568815	444163	Brucella microti CCM 4915	strain=CCM 4915	Complete Genome	ftp://ftp.ncbi.nlm.nih.gov/genomes/all/GCA/000/022/745/GCA_000022745.1_ASM2274v1
GCA_004135935.1	PRJNA419673	SAMN08095357	representative genome	569860	569860	Methylovirgula ligni	strain=BW863	Complete Genome	ftp://ftp.ncbi.nlm.nih.gov/genomes/all/GCA/004/135/935/GCA_004135935.1_ASM413593v1
GCA_009688945.1	PRJDB8884	SAMD00190778	representative genome	571177	571177	Desulfosarcina alkanivorans	strain=PL12	Complete Genome	ftp://ftp.ncbi.nlm.nih.gov/genomes/all/GCA/009/688/945/GCA_009688945.1_ASM968894v1
GCA_001190945.1	PRJNA278633	SAMN03421079	representative genome	571913	571913	Luteipulveratus mongoliensis	strain=MN07-A0370	Complete Genome	ftp://ftp.ncbi.nlm.nih.gov/genomes/all/GCA/001/190/945/GCA_001190945.1_ASM119094v1
GCA_001020985.1	PRJNA282348	SAMN03568800	representative genome	571915	571915	Corynebacterium mustelae	strain=DSM 45274	Complete Genome	ftp://ftp.ncbi.nlm.nih.gov/genomes/all/GCA/001/020/985/GCA_001020985.1_ASM102098v1
GCA_000025485.1	PRJNA32547	SAMN02598487	representative genome	572477	1049	Allochromatium vinosum DSM 180	strain=DSM 180	Complete Genome	ftp://ftp.ncbi.nlm.nih.gov/genomes/all/GCA/000/025/485/GCA_000025485.1_ASM2548v1
GCA_000165465.1	PRJNA32591	SAMN00103629	representative genome	572479	2331	Halanaerobium praevalens DSM 2228	strain=DSM 2228	Complete Genome	ftp://ftp.ncbi.nlm.nih.gov/genomes/all/GCA/000/165/465/GCA_000165465.1_ASM16546v1
GCA_000092245.1	PRJNA32593	SAMN02598489	representative genome	572480	28199	Arcobacter nitrofigilis DSM 7299	strain=DSM 7299	Complete Genome	ftp://ftp.ncbi.nlm.nih.gov/genomes/all/GCA/000/092/245/GCA_000092245.1_ASM9224v1
GCA_000165505.1	PRJNA32577	SAMN00116458	representative genome	572544	167642	Ilyobacter polytropus DSM 2926	strain=DSM 2926	Complete Genome	ftp://ftp.ncbi.nlm.nih.gov/genomes/all/GCA/000/165/505/GCA_000165505.1_ASM16550v1
GCA_001692755.1	PRJNA324615	SAMN05210905	representative genome	572545	1515	Hungateiclostridium thermocellum DSM 2360	strain=LQRI	Complete Genome	ftp://ftp.ncbi.nlm.nih.gov/genomes/all/GCA/001/692/755/GCA_001692755.1_ASM169275v1
GCA_000025885.1	PRJNA32587	SAMN02598488	representative genome	572547	81468	Aminobacterium colombiense DSM 12261	strain=DSM 12261	Complete Genome	ftp://ftp.ncbi.nlm.nih.gov/genomes/all/GCA/000/025/885/GCA_000025885.1_ASM2588v1
GCA_000166115.1	PRJNA32603	SAMN00002688	representative genome	573059	881	Desulfovibrio vulgaris RCH1	strain=RCH1	Complete Genome	ftp://ftp.ncbi.nlm.nih.gov/genomes/all/GCA/000/166/115/GCA_000166115.1_ASM16611v1
GCA_000145275.1	PRJNA32609	SAMN00002614	representative genome	573061	1493	Clostridium cellulovorans 743B	strain=743B	Complete Genome	ftp://ftp.ncbi.nlm.nih.gov/genomes/all/GCA/000/145/275/GCA_000145275.1_ASM14527v1
GCA_000175215.2	PRJNA32595	SAMN00002561	representative genome	573065	78587	Asticcacaulis excentricus CB 48	strain=CB 48	Complete Genome	ftp://ftp.ncbi.nlm.nih.gov/genomes/all/GCA/000/175/215/GCA_000175215.2_ASM17521v2
GCA_000145945.2	PRJNA38647	SAMN02471315	representative genome	573066	47877	Pseudomonas amygdali pv. tabaci str. ATCC 11528	strain=ATCC 11528	Complete Genome	ftp://ftp.ncbi.nlm.nih.gov/genomes/all/GCA/000/145/945/GCA_000145945.2_ASM14594v2
GCA_000010665.1	PRJDA32105	SAMD00060954	representative genome	573370	184917	Desulfovibrio magneticus RS-1	strain=RS-1	Complete Genome	ftp://ftp.ncbi.nlm.nih.gov/genomes/all/GCA/000/010/665/GCA_000010665.1_ASM1066v1
GCA_000143985.1	PRJNA32637	SAMN00017394	representative genome	573413	55206	Sediminispirochaeta smaragdinae DSM 11293	strain=DSM 11293	Complete Genome	ftp://ftp.ncbi.nlm.nih.gov/genomes/all/GCA/000/143/985/GCA_000143985.1_ASM14398v1
GCA_000219045.1	PRJNA67139	SAMN02603541	representative genome	573569	573569	Francisella salina	strain=TX07-7308	Complete Genome	ftp://ftp.ncbi.nlm.nih.gov/genomes/all/GCA/000/219/045/GCA_000219045.1_ASM21904v1
GCA_001895265.1	PRJNA67141	SAMN05464625	representative genome	573570	573570	Francisella uliginis	strain=TX07-7310	Complete Genome	ftp://ftp.ncbi.nlm.nih.gov/genomes/all/GCA/001/895/265/GCA_001895265.1_ASM189526v1
GCA_000972785.3	PRJNA262701	SAMN03085480	representative genome	573737	573737	Pandoraea oxalativorans	strain=DSM 23570	Complete Genome	ftp://ftp.ncbi.nlm.nih.gov/genomes/all/GCA/000/972/785/GCA_000972785.3_ASM97278v3
GCA_000144695.1	PRJNA32769	SAMN00016993	representative genome	574087	28187	Acetohalobium arabaticum DSM 5501	strain=DSM 5501	Complete Genome	ftp://ftp.ncbi.nlm.nih.gov/genomes/all/GCA/000/144/695/GCA_000144695.1_ASM14469v1
GCA_000024505.1	PRJNA32765	SAMN02604279	representative genome	574556	769	Anaplasma centrale str. Israel	strain=Israel	Complete Genome	ftp://ftp.ncbi.nlm.nih.gov/genomes/all/GCA/000/024/505/GCA_000024505.1_ASM2450v1
GCA_016757795.1	PRJNA665799	SAMN16268702	representative genome	574987	574987	Gluconobacter sphaericus	strain=SJF2-1	Complete Genome	ftp://ftp.ncbi.nlm.nih.gov/genomes/all/GCA/016/757/795/GCA_016757795.1_ASM1675779v1
GCA_000186345.1	PRJNA32825	SAMN00138929	representative genome	575540	128	Isosphaera pallida ATCC 43644	strain=ATCC 43644	Complete Genome	ftp://ftp.ncbi.nlm.nih.gov/genomes/all/GCA/000/186/345/GCA_000186345.1_ASM18634v1
GCA_900096765.1	PRJEB15088	SAMEA4378219	representative genome	576610	576610	Polynucleobacter necessarius		Complete Genome	ftp://ftp.ncbi.nlm.nih.gov/genomes/all/GCA/900/096/765/GCA_900096765.1_PPGSP_Eae1_chr
GCA_000186885.1	PRJNA32993	SAMN00713581	representative genome	577650	894	Desulfobulbus propionicus DSM 2032	strain=DSM 2032	Complete Genome	ftp://ftp.ncbi.nlm.nih.gov/genomes/all/GCA/000/186/885/GCA_000186885.1_ASM18688v1
GCA_000023545.1	PRJNA33069	SAMN02598494	representative genome	579405	69223	Dickeya paradisiaca Ech703	strain=Ech703	Complete Genome	ftp://ftp.ncbi.nlm.nih.gov/genomes/all/GCA/000/023/545/GCA_000023545.1_ASM2354v1
GCA_000816345.1	PRJNA66783	SAMN03248550	representative genome	580033	1031542	Campylobacter volucris LMG 24379	strain=LMG 24379	Complete Genome	ftp://ftp.ncbi.nlm.nih.gov/genomes/all/GCA/000/816/345/GCA_000816345.1_ASM81634v1
GCA_002250945.2	PRJNA394959	SAMN07367959	representative genome	580165	580165	Bacillus cytotoxicus	strain=CH_13	Complete Genome	ftp://ftp.ncbi.nlm.nih.gov/genomes/all/GCA/002/250/945/GCA_002250945.2_ASM225094v2
GCA_000145615.1	PRJNA33165	SAMN00002542	representative genome	580327	1517	Thermoanaerobacterium thermosaccharolyticum DSM 571	strain=DSM 571	Complete Genome	ftp://ftp.ncbi.nlm.nih.gov/genomes/all/GCA/000/145/615/GCA_000145615.1_ASM14561v1
GCA_000025645.1	PRJNA33157	SAMN02598495	representative genome	580331	108150	Thermoanaerobacter italicus Ab9	strain=Ab9	Complete Genome	ftp://ftp.ncbi.nlm.nih.gov/genomes/all/GCA/000/025/645/GCA_000025645.1_ASM2564v1
GCA_000025705.1	PRJNA33161	SAMN02598496	representative genome	580332	63745	Sideroxydans lithotrophicus ES-1	strain=ES-1	Complete Genome	ftp://ftp.ncbi.nlm.nih.gov/genomes/all/GCA/000/025/705/GCA_000025705.1_ASM2570v1
GCA_000233775.1	PRJNA33163	SAMN02232060	representative genome	580340	336261	Thermovirga lienii DSM 17291	strain=DSM 17291	Complete Genome	ftp://ftp.ncbi.nlm.nih.gov/genomes/all/GCA/000/233/775/GCA_000233775.1_ASM23377v1
GCA_000023785.1	PRJNA33191	SAMN02598497	representative genome	582402	2724	Hirschia baltica ATCC 49814		Complete Genome	ftp://ftp.ncbi.nlm.nih.gov/genomes/all/GCA/000/023/785/GCA_000023785.1_ASM2378v1
GCA_000023745.1	PRJNA33241	SAMN02598498	representative genome	582744	266009	Methylovorus glucosetrophus SIP3-4	strain=SIP3-4	Complete Genome	ftp://ftp.ncbi.nlm.nih.gov/genomes/all/GCA/000/023/745/GCA_000023745.1_ASM2374v1
GCA_000143145.1	PRJNA33261	SAMN02598499	representative genome	582899	53399	Hyphomicrobium denitrificans ATCC 51888	strain=ATCC 51888	Complete Genome	ftp://ftp.ncbi.nlm.nih.gov/genomes/all/GCA/000/143/145/GCA_000143145.1_ASM14314v1
GCA_000023705.1	PRJNA33319	SAMN00017443	representative genome	583345	359408	Methylotenera mobilis JLW8	strain=JLW8	Complete Genome	ftp://ftp.ncbi.nlm.nih.gov/genomes/all/GCA/000/023/705/GCA_000023705.1_ASM2370v1
GCA_000010265.1	PRJDA33271	SAMD00060959	representative genome	583346	1534	Clostridium kluyveri NBRC 12016	strain=NBRC 12016	Complete Genome	ftp://ftp.ncbi.nlm.nih.gov/genomes/all/GCA/000/010/265/GCA_000010265.1_ASM1026v1
GCA_000025905.1	PRJNA33365	SAMN02598501	representative genome	583355	395922	Coraliomargarita akajimensis DSM 45221	strain=DSM 45221	Complete Genome	ftp://ftp.ncbi.nlm.nih.gov/genomes/all/GCA/000/025/905/GCA_000025905.1_ASM2590v1
GCA_000092965.1	PRJNA33329	SAMN02598500	representative genome	583358	583357	Thermoanaerobacter mathranii subsp. mathranii str. A3	strain=A3	Complete Genome	ftp://ftp.ncbi.nlm.nih.gov/genomes/all/GCA/000/092/965/GCA_000092965.1_ASM9296v1
GCA_900198195.1	PRJEB21331	SAMEA104150437	representative genome	584609	584609	Tenacibaculum jejuense	strain=type strain: KCTC 22618	Complete Genome	ftp://ftp.ncbi.nlm.nih.gov/genomes/all/GCA/900/198/195/GCA_900198195.1_Tjejuense_V1
GCA_014524625.1	PRJNA630361	SAMN14832907	representative genome	587753	587753	Pseudomonas chlororaphis	strain=qlu-1	Complete Genome	ftp://ftp.ncbi.nlm.nih.gov/genomes/all/GCA/014/524/625/GCA_014524625.1_ASM1452462v1
GCA_000092205.1	PRJNA33629	SAMN02598502	representative genome	589865	427923	Desulfurivibrio alkaliphilus AHT 2	strain=AHT 2	Complete Genome	ftp://ftp.ncbi.nlm.nih.gov/genomes/all/GCA/000/092/205/GCA_000092205.1_ASM9220v1
GCA_000730385.1	PRJNA246143	SAMN02743545	representative genome	589873	589873	Alteromonas australica	strain=H 17	Complete Genome	ftp://ftp.ncbi.nlm.nih.gov/genomes/all/GCA/000/730/385/GCA_000730385.1_ASM73038v1
GCA_000025105.1	PRJNA33663	SAMN02598505	representative genome	590168	93930	Thermotoga naphthophila RKU-10	strain=RKU-10	Complete Genome	ftp://ftp.ncbi.nlm.nih.gov/genomes/all/GCA/000/025/105/GCA_000025105.1_ASM2510v1
GCA_010731655.1	PRJDB7717	SAMD00153204	representative genome	590652	590652	Mycobacterium paraseoulense	strain=JCM 16952	Complete Genome	ftp://ftp.ncbi.nlm.nih.gov/genomes/all/GCA/010/731/655/GCA_010731655.1_ASM1073165v1
GCA_000212695.1	PRJNA33691	SAMN00713615	representative genome	590998	1708	Cellulomonas fimi ATCC 484	strain=ATCC 484	Complete Genome	ftp://ftp.ncbi.nlm.nih.gov/genomes/all/GCA/000/212/695/GCA_000212695.1_ASM21269v1
GCA_000025305.1	PRJNA33685	SAMN02598507	representative genome	591001	905	Acidaminococcus fermentans DSM 20731	strain=DSM 20731	Complete Genome	ftp://ftp.ncbi.nlm.nih.gov/genomes/all/GCA/000/025/305/GCA_000025305.1_ASM2530v1
GCA_000332115.1	PRJNA33015	SAMN02603479	representative genome	592029	328515	Nonlabens dokdonensis DSW-6	strain=DSW-6	Complete Genome	ftp://ftp.ncbi.nlm.nih.gov/genomes/all/GCA/000/332/115/GCA_000332115.1_ASM33211v1
GCA_000218545.1	PRJNA33853	SAMN02232005	representative genome	593907	11	Cellulomonas gilvus ATCC 13127	strain=ATCC 13127	Complete Genome	ftp://ftp.ncbi.nlm.nih.gov/genomes/all/GCA/000/218/545/GCA_000218545.1_ASM21854v1
GCA_000815225.1	PRJNA271279	SAMN03273550	representative genome	594679	594679	Allofrancisella guangzhouensis	strain=08HL01032	Complete Genome	ftp://ftp.ncbi.nlm.nih.gov/genomes/all/GCA/000/815/225/GCA_000815225.1_ASM81522v1
GCA_000023065.1	PRJNA33873	SAMN02598508	representative genome	595494	43948	Tolumonas auensis DSM 9187	strain=DSM 9187	Complete Genome	ftp://ftp.ncbi.nlm.nih.gov/genomes/all/GCA/000/023/065/GCA_000023065.1_ASM2306v1
GCA_000021725.1	PRJNA32573	SAMN02603431	representative genome	598659	244787	Nautilia profundicola AmH	strain=AmH	Complete Genome	ftp://ftp.ncbi.nlm.nih.gov/genomes/all/GCA/000/021/725/GCA_000021725.1_ASM2172v1
GCA_014054885.1	PRJNA647881	SAMN15603185	representative genome	607711	607711	Neisseria wadsworthii	strain=DSM 22245	Complete Genome	ftp://ftp.ncbi.nlm.nih.gov/genomes/all/GCA/014/054/885/GCA_014054885.1_ASM1405488v1
GCA_014054965.1	PRJNA647881	SAMN15603183	representative genome	607712	607712	Neisseria shayeganii	strain=DSM 22244	Complete Genome	ftp://ftp.ncbi.nlm.nih.gov/genomes/all/GCA/014/054/965/GCA_014054965.1_ASM1405496v1
GCA_000145215.1	PRJNA40355	SAMN00713559	representative genome	608506	717609	Caldicellulosiruptor obsidiansis OB47	strain=OB47	Complete Genome	ftp://ftp.ncbi.nlm.nih.gov/genomes/all/GCA/000/145/215/GCA_000145215.1_ASM14521v1
GCA_000164905.1	PRJNA41547	SAMN00191234	representative genome	608538	940	Hydrogenobacter thermophilus TK-6	strain=TK-6	Complete Genome	ftp://ftp.ncbi.nlm.nih.gov/genomes/all/GCA/000/164/905/GCA_000164905.1_ASM16490v1
GCA_000144625.1	PRJNA42097	SAMN00017134	representative genome	610130	84030	[Clostridium] saccharolyticum WM1	strain=WM1	Complete Genome	ftp://ftp.ncbi.nlm.nih.gov/genomes/all/GCA/000/144/625/GCA_000144625.1_ASM14462v1
GCA_003589745.1	PRJNA490792	SAMN10059125	representative genome	617123	617123	Lachnoanaerobaculum umeaense	strain=DSM 23576 = CCUG 58757	Complete Genome	ftp://ftp.ncbi.nlm.nih.gov/genomes/all/GCA/003/589/745/GCA_003589745.1_ASM358974v1
GCA_003515105.1	PRJNA487231	SAMN09939547	representative genome	621376	621376	Pseudoalteromonas donghaensis	strain=HJ51	Complete Genome	ftp://ftp.ncbi.nlm.nih.gov/genomes/all/GCA/003/515/105/GCA_003515105.1_ASM351510v1
GCA_000195555.1	PRJNA62753	SAMN02603514	representative genome	622488	622488	Francisella hispaniensis	strain=3523	Complete Genome	ftp://ftp.ncbi.nlm.nih.gov/genomes/all/GCA/000/195/555/GCA_000195555.1_ASM19555v1
GCA_011764565.1	PRJDB9403	SAMD00208791	representative genome	624315	624315	Phytohabitans suffuscus	strain=NBRC 105367	Complete Genome	ftp://ftp.ncbi.nlm.nih.gov/genomes/all/GCA/011/764/565/GCA_011764565.1_ASM1176456v1
GCA_011045835.1	PRJNA599040	SAMN13738053	representative genome	626774	1574161	Proteus terrae subsp. cibarius	strain=ZN2	Complete Genome	ftp://ftp.ncbi.nlm.nih.gov/genomes/all/GCA/011/045/835/GCA_011045835.1_ASM1104583v1
GCA_014163495.1	PRJDB9565	SAMD00216626	representative genome	626932	626932	Alistipes indistinctus	strain=2BBH45	Complete Genome	ftp://ftp.ncbi.nlm.nih.gov/genomes/all/GCA/014/163/495/GCA_014163495.1_ASM1416349v1
GCA_003628755.1	PRJNA374621	SAMN06329641	representative genome	626937	626937	Christensenella minuta	strain=DSM 22607	Complete Genome	ftp://ftp.ncbi.nlm.nih.gov/genomes/all/GCA/003/628/755/GCA_003628755.1_ASM362875v1
GCA_000262305.1	PRJNA36307	SAMN02603253	representative genome	630626	563	Shimwellia blattae DSM 4481 = NBRC 105725	strain=DSM 4481	Complete Genome	ftp://ftp.ncbi.nlm.nih.gov/genomes/all/GCA/000/262/305/GCA_000262305.1_ASM26230v1
GCA_000166355.1	PRJNA40831	SAMN00713562	representative genome	632292	413888	Caldicellulosiruptor hydrothermalis 108	strain=108	Complete Genome	ftp://ftp.ncbi.nlm.nih.gov/genomes/all/GCA/000/166/355/GCA_000166355.1_ASM16635v1
GCA_000166695.1	PRJNA41727	SAMN00713564	representative genome	632335	52765	Caldicellulosiruptor kristjanssonii I77R1B	strain=I77R1B	Complete Genome	ftp://ftp.ncbi.nlm.nih.gov/genomes/all/GCA/000/166/695/GCA_000166695.1_ASM16669v1
GCA_000166775.1	PRJNA52409	SAMN00713565	representative genome	632348	413889	Caldicellulosiruptor kronotskyensis 2002	strain=2002	Complete Genome	ftp://ftp.ncbi.nlm.nih.gov/genomes/all/GCA/000/166/775/GCA_000166775.1_ASM16677v1
GCA_000193435.3	PRJNA40219	SAMN00713563	representative genome	632516	52766	Caldicellulosiruptor lactoaceticus 6A	strain=6A	Complete Genome	ftp://ftp.ncbi.nlm.nih.gov/genomes/all/GCA/000/193/435/GCA_000193435.3_ASM19343v3
GCA_000166335.1	PRJNA40833	SAMN00713561	representative genome	632518	55205	Caldicellulosiruptor owensensis OL	strain=OL	Complete Genome	ftp://ftp.ncbi.nlm.nih.gov/genomes/all/GCA/000/166/335/GCA_000166335.1_ASM16633v1
GCA_001721685.1	PRJNA261240	SAMN04011598	representative genome	632773	632773	Bacillus beveridgei	strain=MLTeJB	Complete Genome	ftp://ftp.ncbi.nlm.nih.gov/genomes/all/GCA/001/721/685/GCA_001721685.1_ASM172168v1
GCA_000143845.1	PRJNA36641	SAMN00016989	representative genome	633147	133926	Olsenella uli DSM 7084	strain=DSM 7084	Complete Genome	ftp://ftp.ncbi.nlm.nih.gov/genomes/all/GCA/000/143/845/GCA_000143845.1_ASM14384v1
GCA_000144605.1	PRJNA36643	SAMN00007485	representative genome	633149	74313	Brevundimonas subvibrioides ATCC 15264	strain=ATCC 15264	Complete Genome	ftp://ftp.ncbi.nlm.nih.gov/genomes/all/GCA/000/144/605/GCA_000144605.1_ASM14460v1
GCA_000182745.1	PRJDA64985	SAMD00060987	representative genome	634177	1177712	Komagataeibacter medellinensis NBRC 3288	strain=NBRC 3288	Complete Genome	ftp://ftp.ncbi.nlm.nih.gov/genomes/all/GCA/000/182/745/GCA_000182745.1_ASM18274v1
GCA_000196615.1	PRJEA34781	SAMEA2272131	representative genome	634500	182337	Erwinia billingiae Eb661	strain=Eb661	Complete Genome	ftp://ftp.ncbi.nlm.nih.gov/genomes/all/GCA/000/196/615/GCA_000196615.1_ASM19661v1
GCA_000022885.2	PRJNA34853	SAMN02603942	representative genome	634503	67780	Edwardsiella ictaluri 93-146	strain=93-146	Complete Genome	ftp://ftp.ncbi.nlm.nih.gov/genomes/all/GCA/000/022/885/GCA_000022885.2_ASM2288v2
GCA_000022725.1	PRJNA34873	SAMN02603206	representative genome	634504	33045	Bartonella grahamii as4aup	strain=as4aup	Complete Genome	ftp://ftp.ncbi.nlm.nih.gov/genomes/all/GCA/000/022/725/GCA_000022725.1_ASM2272v1
GCA_009662475.1	PRJNA577769	SAMN13037501	representative genome	637390	930	Acidithiobacillus thiooxidans ATCC 19377	strain=ATCC 19377	Complete Genome	ftp://ftp.ncbi.nlm.nih.gov/genomes/all/GCA/009/662/475/GCA_009662475.1_ASM966247v1
GCA_000091325.1	PRJDA34739	SAMD00060963	representative genome	637905	60217	Shewanella violacea DSS12	strain=DSS12	Complete Genome	ftp://ftp.ncbi.nlm.nih.gov/genomes/all/GCA/000/091/325/GCA_000091325.1_ASM9132v1
GCA_000027085.1	PRJEA34685	SAMEA2272524	representative genome	637910	67825	Citrobacter rodentium ICC168	strain=ICC168	Complete Genome	ftp://ftp.ncbi.nlm.nih.gov/genomes/all/GCA/000/027/085/GCA_000027085.1_ASM2708v1
GCA_001050435.1	PRJNA285019	SAMN03734960	representative genome	637971	637971	Levilactobacillus koreensis	strain=26-25	Complete Genome	ftp://ftp.ncbi.nlm.nih.gov/genomes/all/GCA/001/050/435/GCA_001050435.1_ASM105043v1
GCA_000025605.1	PRJNA37275	SAMN02598512	representative genome	638303	136094	Thermocrinis albus DSM 14484	strain=DSM 14484	Complete Genome	ftp://ftp.ncbi.nlm.nih.gov/genomes/all/GCA/000/025/605/GCA_000025605.1_ASM2560v1
GCA_008329925.1	PRJNA520894	SAMN10871119	representative genome	639200	34103	Sphaerotilus natans subsp. sulfidivorans	strain=D-507	Complete Genome	ftp://ftp.ncbi.nlm.nih.gov/genomes/all/GCA/008/329/925/GCA_008329925.1_ASM832992v1
GCA_000010985.1	PRJDA37285	SAMD00060965	representative genome	639282	197162	Deferribacter desulfuricans SSM1	strain=SSM1	Complete Genome	ftp://ftp.ncbi.nlm.nih.gov/genomes/all/GCA/000/010/985/GCA_000010985.1_ASM1098v1
GCA_000092925.1	PRJNA37659	SAMN02598514	representative genome	639283	921	Starkeya novella DSM 506	strain=DSM 506	Complete Genome	ftp://ftp.ncbi.nlm.nih.gov/genomes/all/GCA/000/092/925/GCA_000092925.1_ASM9292v1
GCA_008807015.1	PRJNA486547	SAMN09853484	representative genome	640030	640030	Neisseria zalophi	strain=ATCC BAA-2455	Complete Genome	ftp://ftp.ncbi.nlm.nih.gov/genomes/all/GCA/008/807/015/GCA_008807015.1_ASM880701v1
GCA_000092825.1	PRJNA37711	SAMN02598516	representative genome	640132	286802	Segniliparus rotundus DSM 44985	strain=DSM 44985	Complete Genome	ftp://ftp.ncbi.nlm.nih.gov/genomes/all/GCA/000/092/825/GCA_000092825.1_ASM9282v1
GCA_002951835.1	PRJNA361301	SAMN06230011	representative genome	641147	72	Simonsiella muelleri ATCC 29453	strain=ATCC 29453	Complete Genome	ftp://ftp.ncbi.nlm.nih.gov/genomes/all/GCA/002/951/835/GCA_002951835.1_ASM295183v1
GCA_000189295.2	PRJNA37769	SAMN02232015	representative genome	641491	641491	Pseudodesulfovibrio mercurii	strain=ND132	Complete Genome	ftp://ftp.ncbi.nlm.nih.gov/genomes/all/GCA/000/189/295/GCA_000189295.2_ASM18929v2
GCA_000178835.2	PRJNA41511	SAMN00013959	representative genome	642492	29360	Cellulosilyticum lentocellum DSM 5427	strain=DSM 5427	Complete Genome	ftp://ftp.ncbi.nlm.nih.gov/genomes/all/GCA/000/178/835/GCA_000178835.2_ASM17883v2
GCA_900187075.1	PRJEB6403	SAMEA4384403	representative genome	643214	643214	Mammaliicoccus stepanovicii	strain=NCTC13839	Complete Genome	ftp://ftp.ncbi.nlm.nih.gov/genomes/all/GCA/900/187/075/GCA_900187075.1_50432_F01
GCA_000176855.2	PRJNA37867	SAMN00006197	representative genome	643561	80867	Acidovorax avenae subsp. avenae ATCC 19860	strain=ATCC 19860	Complete Genome	ftp://ftp.ncbi.nlm.nih.gov/genomes/all/GCA/000/176/855/GCA_000176855.2_ASM17685v2
GCA_000176915.2	PRJNA37869	SAMN00713573	representative genome	643562	182210	Pseudodesulfovibrio aespoeensis Aspo-2	strain=Aspo-2	Complete Genome	ftp://ftp.ncbi.nlm.nih.gov/genomes/all/GCA/000/176/915/GCA_000176915.2_ASM17691v2
GCA_000092405.1	PRJNA37873	SAMN02598518	representative genome	643648	86170	Syntrophothermus lipocalidus DSM 12680	strain=DSM 12680	Complete Genome	ftp://ftp.ncbi.nlm.nih.gov/genomes/all/GCA/000/092/405/GCA_000092405.1_ASM9240v1
GCA_000183425.1	PRJNA37901	SAMN00138949	representative genome	643867	1006	Marivirga tractuosa DSM 4126	strain=DSM 4126	Complete Genome	ftp://ftp.ncbi.nlm.nih.gov/genomes/all/GCA/000/183/425/GCA_000183425.1_ASM18342v1
GCA_000143965.1	PRJNA37955	SAMN02598521	representative genome	644282	453230	Desulfarculus baarsii DSM 2075	strain=DSM 2075	Complete Genome	ftp://ftp.ncbi.nlm.nih.gov/genomes/all/GCA/000/143/965/GCA_000143965.1_ASM14396v1
GCA_000145235.1	PRJNA37957	SAMN00006196	representative genome	644283	47850	Micromonospora aurantiaca ATCC 27029	strain=ATCC 27029	Complete Genome	ftp://ftp.ncbi.nlm.nih.gov/genomes/all/GCA/000/145/235/GCA_000145235.1_ASM14523v1
GCA_000184705.1	PRJNA38025	SAMN00713570	representative genome	644966	73919	Thermaerobacter marianensis DSM 12885	strain=DSM 12885	Complete Genome	ftp://ftp.ncbi.nlm.nih.gov/genomes/all/GCA/000/184/705/GCA_000184705.1_ASM18470v1
GCA_000023145.1	PRJNA38011	SAMN02603033	representative genome	645127	161879	Corynebacterium kroppenstedtii DSM 44385	strain=DSM 44385	Complete Genome	ftp://ftp.ncbi.nlm.nih.gov/genomes/all/GCA/000/023/145/GCA_000023145.1_ASM2314v1
GCA_001687545.1	PRJNA319016	SAMN04870533	representative genome	645517	645517	Paraurantiacibacter namhicola	strain=JCM 16345	Complete Genome	ftp://ftp.ncbi.nlm.nih.gov/genomes/all/GCA/001/687/545/GCA_001687545.1_ASM168754v1
GCA_000190635.1	PRJNA38111	SAMN00216969	representative genome	645991	51197	Syntrophobotulus glycolicus DSM 8271	strain=DSM 8271	Complete Genome	ftp://ftp.ncbi.nlm.nih.gov/genomes/all/GCA/000/190/635/GCA_000190635.1_ASM19063v1
GCA_000255115.3	PRJNA61821	SAMN02232014	representative genome	646529	885581	Desulfosporosinus acidiphilus SJ4	strain=SJ4	Complete Genome	ftp://ftp.ncbi.nlm.nih.gov/genomes/all/GCA/000/255/115/GCA_000255115.3_ASM25511v3
GCA_000166055.1	PRJNA38253	SAMN00007427	representative genome	648757	1069	Rhodomicrobium vannielii ATCC 17100	strain=ATCC 17100	Complete Genome	ftp://ftp.ncbi.nlm.nih.gov/genomes/all/GCA/000/166/055/GCA_000166055.1_ASM16605v1
GCA_013285525.1	PRJNA633024	SAMN14930919	representative genome	648995	648995	Rhizobium pusense	strain=76	Complete Genome	ftp://ftp.ncbi.nlm.nih.gov/genomes/all/GCA/013/285/525/GCA_013285525.1_ASM1328552v1
GCA_000185805.1	PRJNA49403	SAMN00713575	representative genome	648996	228745	Thermovibrio ammonificans HB-1	strain=HB-1	Complete Genome	ftp://ftp.ncbi.nlm.nih.gov/genomes/all/GCA/000/185/805/GCA_000185805.1_ASM18580v1
GCA_008274825.1	PRJNA479724	SAMN09603370	representative genome	649196	649196	Sphingobacterium hotanense	strain=AMCC101218	Complete Genome	ftp://ftp.ncbi.nlm.nih.gov/genomes/all/GCA/008/274/825/GCA_008274825.1_ASM827482v1
GCA_000166395.1	PRJNA38283	SAMN00191237	representative genome	649349	316068	Leadbetterella byssophila DSM 17132	strain=DSM 17132	Complete Genome	ftp://ftp.ncbi.nlm.nih.gov/genomes/all/GCA/000/166/395/GCA_000166395.1_ASM16639v1
GCA_000092425.1	PRJNA38371	SAMN02598522	representative genome	649638	332249	Truepera radiovictrix DSM 17093	strain=DSM 17093	Complete Genome	ftp://ftp.ncbi.nlm.nih.gov/genomes/all/GCA/000/092/425/GCA_000092425.1_ASM9242v1
GCA_000177235.2	PRJNA38423	SAMN00007429	representative genome	649639	1413	Bacillus cellulosilyticus DSM 2522	strain=DSM 2522	Complete Genome	ftp://ftp.ncbi.nlm.nih.gov/genomes/all/GCA/000/177/235/GCA_000177235.2_ASM17723v2
GCA_000307105.1	PRJEA38433	SAMEA2272293	representative genome	651182	28223	Desulfobacula toluolica Tol2	strain=Tol2	Complete Genome	ftp://ftp.ncbi.nlm.nih.gov/genomes/all/GCA/000/307/105/GCA_000307105.1_ASM30710v1
GCA_000177635.2	PRJNA38575	SAMN02232016	representative genome	653733	936456	Desulfurispirillum indicum S5	strain=S5	Complete Genome	ftp://ftp.ncbi.nlm.nih.gov/genomes/all/GCA/000/177/635/GCA_000177635.2_ASM17763v2
GCA_014490665.1	PRJNA649412	SAMN15667083	representative genome	653931	653931	Sphingomonas alpina	strain=DSM 22537	Complete Genome	ftp://ftp.ncbi.nlm.nih.gov/genomes/all/GCA/014/490/665/GCA_014490665.1_ASM1449066v1
GCA_011455875.1	PRJNA283783	SAMN04536521	representative genome	653940	653940	Basfia succiniciproducens	strain=JF4016	Complete Genome	ftp://ftp.ncbi.nlm.nih.gov/genomes/all/GCA/011/455/875/GCA_011455875.1_ASM1145587v1
GCA_002117405.1	PRJNA376255	SAMN06368462	representative genome	655015	655015	Methylocystis bryophila	strain=S285	Complete Genome	ftp://ftp.ncbi.nlm.nih.gov/genomes/all/GCA/002/117/405/GCA_002117405.1_ASM211740v1
GCA_900637025.1	PRJEB6403	SAMEA3936797	representative genome	655813	1303	Streptococcus oralis ATCC 35037	strain=NCTC11427	Complete Genome	ftp://ftp.ncbi.nlm.nih.gov/genomes/all/GCA/900/637/025/GCA_900637025.1_46338_H01
GCA_000023465.1	PRJNA38641	SAMN02603855	representative genome	655815	398743	Zunongwangia profunda SM-A87	strain=SMA-87	Complete Genome	ftp://ftp.ncbi.nlm.nih.gov/genomes/all/GCA/000/023/465/GCA_000023465.1_ASM2346v1
GCA_000934605.2	PRJNA275368	SAMN03342424	representative genome	656178	656178	Pandoraea vervacti	strain=NS15	Complete Genome	ftp://ftp.ncbi.nlm.nih.gov/genomes/all/GCA/000/934/605/GCA_000934605.2_ASM93460v2
GCA_001029105.3	PRJNA286722	SAMN03769594	representative genome	656179	656179	Pandoraea faecigallinarum	strain=DSM 23572	Complete Genome	ftp://ftp.ncbi.nlm.nih.gov/genomes/all/GCA/001/029/105/GCA_001029105.3_ASM102910v3
GCA_000755585.2	PRJNA259694	SAMN03010510	representative genome	656366	656366	Arthrobacter alpinus	strain=A3	Complete Genome	ftp://ftp.ncbi.nlm.nih.gov/genomes/all/GCA/000/755/585/GCA_000755585.2_ASM75558v2
GCA_000166415.1	PRJNA43059	SAMN02232026	representative genome	656519	656519	Halanaerobium hydrogeniformans	strain=sapolanicus	Complete Genome	ftp://ftp.ncbi.nlm.nih.gov/genomes/all/GCA/000/166/415/GCA_000166415.1_ASM16641v1
GCA_008247605.1	PRJNA562415	SAMN12640605	representative genome	657387	657387	Kushneria phosphatilytica	strain=YCWA18	Complete Genome	ftp://ftp.ncbi.nlm.nih.gov/genomes/all/GCA/008/247/605/GCA_008247605.1_ASM824760v1
GCA_000940995.1	PRJNA189839	SAMN03379852	representative genome	658445	1295392	Photobacterium gaetbulicola Gung47	strain=Gung47	Complete Genome	ftp://ftp.ncbi.nlm.nih.gov/genomes/all/GCA/000/940/995/GCA_000940995.1_ASM94099v1
GCA_000147715.3	PRJNA48995	SAMN00025417	representative genome	660470	1184387	Mesotoga prima MesG1.Ag.4.2	strain=MesG1.Ag.4.2	Complete Genome	ftp://ftp.ncbi.nlm.nih.gov/genomes/all/GCA/000/147/715/GCA_000147715.3_ASM14771v3
GCA_006542335.1	PRJNA492196	SAMN10095080	representative genome	661191	661191	Neokomagataea tanensis	strain=AH13 = NBRC 106556	Complete Genome	ftp://ftp.ncbi.nlm.nih.gov/genomes/all/GCA/006/542/335/GCA_006542335.1_ASM654233v1
GCA_000091785.1	PRJEA39579	SAMEA2272007	representative genome	661367	450	Legionella longbeachae NSW150	strain=NSW150	Complete Genome	ftp://ftp.ncbi.nlm.nih.gov/genomes/all/GCA/000/091/785/GCA_000091785.1_ASM9178v1
GCA_000724625.1	PRJNA234472	SAMN02641501	representative genome	661478	1005039	Fimbriimonas ginsengisoli Gsoil 348	strain=Gsoil 348	Complete Genome	ftp://ftp.ncbi.nlm.nih.gov/genomes/all/GCA/000/724/625/GCA_000724625.1_ASM72462v1
GCA_007970805.1	PRJNA558431	SAMN12478317	representative genome	661481	661481	Flavisolibacter ginsenosidimutans	strain=Gsoil 636	Complete Genome	ftp://ftp.ncbi.nlm.nih.gov/genomes/all/GCA/007/970/805/GCA_007970805.1_ASM797080v1
GCA_000177535.2	PRJNA39683	SAMN02603065	representative genome	662755	258224	Corynebacterium resistens DSM 45100	strain=DSM 45100	Complete Genome	ftp://ftp.ncbi.nlm.nih.gov/genomes/all/GCA/000/177/535/GCA_000177535.2_ASM17753v2
GCA_003020045.1	PRJNA421875	SAMN00008641	representative genome	663278	253239	Ethanoligenens harbinense YUAN-3	strain=YUAN-3	Complete Genome	ftp://ftp.ncbi.nlm.nih.gov/genomes/all/GCA/003/020/045/GCA_003020045.1_ASM302004v1
GCA_003346815.1	PRJNA284962	SAMN03737945	representative genome	663364	663364	Halarcobacter bivalviorum	strain=LMG 26154	Complete Genome	ftp://ftp.ncbi.nlm.nih.gov/genomes/all/GCA/003/346/815/GCA_003346815.1_ASM334681v1
GCA_003544815.1	PRJNA177174	SAMN03737957	representative genome	663365	1278212	Arcobacter suis CECT 7833	strain=CECT 7833	Complete Genome	ftp://ftp.ncbi.nlm.nih.gov/genomes/all/GCA/003/544/815/GCA_003544815.1_ASM354481v1
GCA_014697095.1	PRJNA644742	SAMN15472119	representative genome	664683	664683	Halomonas titanicae	strain=SOB56	Complete Genome	ftp://ftp.ncbi.nlm.nih.gov/genomes/all/GCA/014/697/095/GCA_014697095.1_ASM1469709v1
GCA_000091565.1	PRJNA46805	SAMEA3138297	representative genome	665029	552	Erwinia amylovora CFBP1430		Complete Genome	ftp://ftp.ncbi.nlm.nih.gov/genomes/all/GCA/000/091/565/GCA_000091565.1_ASM9156v1
GCA_014689145.1	PRJNA663251	SAMN16124464	representative genome	665913	665913	Mixta calida	strain=5098PV	Complete Genome	ftp://ftp.ncbi.nlm.nih.gov/genomes/all/GCA/014/689/145/GCA_014689145.1_ASM1468914v1
GCA_002953195.1	PRJNA430362	SAMN08369925	representative genome	665914	665914	Mixta gaviniae	strain=DSM 22758	Complete Genome	ftp://ftp.ncbi.nlm.nih.gov/genomes/all/GCA/002/953/195/GCA_002953195.1_ASM295319v1
GCA_000738435.1	PRJNA42833	SAMN02953969	representative genome	666509	1284658	Planktomarina temperata RCA23	strain=RCA23	Complete Genome	ftp://ftp.ncbi.nlm.nih.gov/genomes/all/GCA/000/738/435/GCA_000738435.1_ASM73843v1
GCA_000093025.1	PRJNA39983	SAMN02598526	representative genome	666681	1055487	Methylotenera versatilis 301	strain=301	Complete Genome	ftp://ftp.ncbi.nlm.nih.gov/genomes/all/GCA/000/093/025/GCA_000093025.1_ASM9302v1
GCA_000230695.3	PRJNA50861	SAMN02232048	representative genome	666685	666685	Rhodanobacter denitrificans	strain=2APBS1	Complete Genome	ftp://ftp.ncbi.nlm.nih.gov/genomes/all/GCA/000/230/695/GCA_000230695.3_ASM23069v3
GCA_000217795.1	PRJNA40057	SAMN02232057	representative genome	667014	171695	Thermodesulfatator indicus DSM 15286	strain=DSM 15286	Complete Genome	ftp://ftp.ncbi.nlm.nih.gov/genomes/all/GCA/000/217/795/GCA_000217795.1_ASM21779v1
GCA_000190575.1	PRJNA40055	SAMN00713589	representative genome	667015	376805	Phocaeicola salanitronis DSM 18170	strain=DSM 18170	Complete Genome	ftp://ftp.ncbi.nlm.nih.gov/genomes/all/GCA/000/190/575/GCA_000190575.1_ASM19057v1
GCA_000264765.2	PRJNA39899	SAMN02469761	representative genome	667120	1821960	Edwardsiella anguillarum ET080813	strain=ET080813	Complete Genome	ftp://ftp.ncbi.nlm.nih.gov/genomes/all/GCA/000/264/765/GCA_000264765.2_ASM26476v2
GCA_001679725.1	PRJNA326192	SAMN05271266	representative genome	670052	670052	Cryobacterium arcticum	strain=PAMC 27867	Complete Genome	ftp://ftp.ncbi.nlm.nih.gov/genomes/all/GCA/001/679/725/GCA_001679725.1_ASM167972v1
GCA_000183745.1	PRJNA40223	SAMN00138957	representative genome	670487	187137	Oceanithermus profundus DSM 14977	strain=DSM 14977	Complete Genome	ftp://ftp.ncbi.nlm.nih.gov/genomes/all/GCA/000/183/745/GCA_000183745.1_ASM18374v1
GCA_009930795.1	PRJNA341757	SAMN05727966	representative genome	674079	674079	Marisediminicola antarctica	strain=ZS314	Complete Genome	ftp://ftp.ncbi.nlm.nih.gov/genomes/all/GCA/009/930/795/GCA_009930795.1_ASM993079v1
GCA_016598775.1	PRJNA688114	SAMN17169352	representative genome	675090	675090	Actinomyces weissii	strain=CCUG 61299	Complete Genome	ftp://ftp.ncbi.nlm.nih.gov/genomes/all/GCA/016/598/775/GCA_016598775.1_ASM1659877v1
GCA_000196675.1	PRJNA40557	SAMN00713596	representative genome	675635	240495	Pseudonocardia dioxanivorans CB1190	strain=CB1190	Complete Genome	ftp://ftp.ncbi.nlm.nih.gov/genomes/all/GCA/000/196/675/GCA_000196675.1_ASM19667v1
GCA_000265365.1	PRJNA40775	SAMN02232007	representative genome	679935	214856	Alistipes finegoldii DSM 17242	strain=DSM 17242	Complete Genome	ftp://ftp.ncbi.nlm.nih.gov/genomes/all/GCA/000/265/365/GCA_000265365.1_ASM26536v1
GCA_000091305.1	PRJEA40749	SAMEA2272773	representative genome	680198	1930	Streptomyces scabiei 87.22	strain=87.22	Complete Genome	ftp://ftp.ncbi.nlm.nih.gov/genomes/all/GCA/000/091/305/GCA_000091305.1_ASM9130v1
GCA_000144675.2	PRJNA40875	SAMN02604117	representative genome	681645	1719	Corynebacterium pseudotuberculosis C231	strain=C231	Complete Genome	ftp://ftp.ncbi.nlm.nih.gov/genomes/all/GCA/000/144/675/GCA_000144675.2_ASM14467v2
GCA_000178955.2	PRJNA47903	SAMN02232025	representative genome	682795	940614	Granulicella mallensis MP5ACTX8	strain=MP5ACTX8	Complete Genome	ftp://ftp.ncbi.nlm.nih.gov/genomes/all/GCA/000/178/955/GCA_000178955.2_ASM17895v2
GCA_008033135.1	PRJNA551937	SAMN12169316	representative genome	682798	682798	Chitinolyticbacter meiyuanensis	strain=SYBC-H1	Complete Genome	ftp://ftp.ncbi.nlm.nih.gov/genomes/all/GCA/008/033/135/GCA_008033135.1_ASM803313v1
GCA_010450915.1	PRJNA600149	SAMN13783698	representative genome	682956	682956	Paenibacillus jilunlii	strain=KACC 16679	Complete Genome	ftp://ftp.ncbi.nlm.nih.gov/genomes/all/GCA/010/450/915/GCA_010450915.1_ASM1045091v1
GCA_003233655.1	PRJNA474386	SAMN09302594	representative genome	682998	682998	Azospirillum ramasamyi	strain=M2T2B2	Complete Genome	ftp://ftp.ncbi.nlm.nih.gov/genomes/all/GCA/003/233/655/GCA_003233655.1_ASM323365v1
GCA_014396385.1	PRJNA658870	SAMN15892350	representative genome	683042	683042	Leucobacter denitrificans	strain=KACC 14055	Complete Genome	ftp://ftp.ncbi.nlm.nih.gov/genomes/all/GCA/014/396/385/GCA_014396385.1_ASM1439638v1
GCA_000027145.1	PRJEA41123	SAMEA2272547	representative genome	683837	1640	Listeria seeligeri serovar 1/2b str. SLCC3954	strain=SLCC3954	Complete Genome	ftp://ftp.ncbi.nlm.nih.gov/genomes/all/GCA/000/027/145/GCA_000027145.1_ASM2714v1
GCA_000217815.1	PRJNA41517	SAMN02232059	representative genome	688269	119394	Pseudothermotoga thermarum DSM 5069	strain=DSM 5069	Complete Genome	ftp://ftp.ncbi.nlm.nih.gov/genomes/all/GCA/000/217/815/GCA_000217815.1_ASM21781v1
GCA_000186265.1	PRJNA41529	SAMN00190054	representative genome	688270	59600	Cellulophaga algicola DSM 14237	strain=DSM 14237	Complete Genome	ftp://ftp.ncbi.nlm.nih.gov/genomes/all/GCA/000/186/265/GCA_000186265.1_ASM18626v1
GCA_000212675.2	PRJNA52831	SAMN00713616	representative genome	690850	873	Desulfocurvibacter africanus subsp. africanus str. Walvis Bay	strain=Walvis Bay	Complete Genome	ftp://ftp.ncbi.nlm.nih.gov/genomes/all/GCA/000/212/675/GCA_000212675.2_ASM21267v2
GCA_901538355.1	PRJEB31922	SAMEA5540090	representative genome	692036	692036	Tuwongella immobilis		Complete Genome	ftp://ftp.ncbi.nlm.nih.gov/genomes/all/GCA/901/538/355/GCA_901538355.1_ASM90153835v1
GCA_001698205.1	PRJNA319016	SAMN04870882	representative genome	692370	692370	Tsuneonella dongtanensis	strain=KCTC 22672	Complete Genome	ftp://ftp.ncbi.nlm.nih.gov/genomes/all/GCA/001/698/205/GCA_001698205.1_ASM169820v1
GCA_000091465.1	PRJEA32815	SAMEA2271989	representative genome	693153	693153	Vibrio atlanticus	strain=LGP32	Complete Genome	ftp://ftp.ncbi.nlm.nih.gov/genomes/all/GCA/000/091/465/GCA_000091465.1_ASM9146v1
GCA_000283575.1	PRJNA41823	SAMD00061111	representative genome	693746	351091	Oscillibacter valericigenes Sjm18-20	strain=Sjm18-20	Complete Genome	ftp://ftp.ncbi.nlm.nih.gov/genomes/all/GCA/000/283/575/GCA_000283575.1_ASM28357v1
GCA_000178875.2	PRJNA47019	SAMN00016780	representative genome	693973	62322	Shewanella baltica OS678	strain=OS678	Complete Genome	ftp://ftp.ncbi.nlm.nih.gov/genomes/all/GCA/000/178/875/GCA_000178875.2_ASM17887v2
GCA_000190555.1	PRJNA41911	SAMN00016729	representative genome	693977	55148	Deinococcus proteolyticus MRP	strain=MRP	Complete Genome	ftp://ftp.ncbi.nlm.nih.gov/genomes/all/GCA/000/190/555/GCA_000190555.1_ASM19055v1
GCA_000252855.1	PRJNA63599	SAMN02602991	representative genome	693978	34085	Riemerella anatipestifer ATCC 11845 = DSM 15868	strain=ATCC 11845	Complete Genome	ftp://ftp.ncbi.nlm.nih.gov/genomes/all/GCA/000/252/855/GCA_000252855.1_ASM25285v1
GCA_000186225.1	PRJNA41913	SAMN00138952	representative genome	693979	290053	Bacteroides helcogenes P 36-108	strain=P 36-108	Complete Genome	ftp://ftp.ncbi.nlm.nih.gov/genomes/all/GCA/000/186/225/GCA_000186225.1_ASM18622v1
GCA_000757795.1	PRJNA41901	SAMN03075686	representative genome	693986	334852	Methylobacterium oryzae CBMB20	strain=CBMB20	Complete Genome	ftp://ftp.ncbi.nlm.nih.gov/genomes/all/GCA/000/757/795/GCA_000757795.1_ASM75779v1
GCA_000183135.1	PRJNA42009	SAMN00016731	representative genome	694427	185300	Paludibacter propionicigenes WB4	strain=WB4	Complete Genome	ftp://ftp.ncbi.nlm.nih.gov/genomes/all/GCA/000/183/135/GCA_000183135.1_ASM18313v1
GCA_000253015.1	PRJEA42109	SAMEA2272739	representative genome	696125	56426	Bartonella clarridgeiae 73	strain=73	Complete Genome	ftp://ftp.ncbi.nlm.nih.gov/genomes/all/GCA/000/253/015/GCA_000253015.1_ASM25301v1
GCA_000215085.1	PRJNA47605	SAMN00713633	representative genome	696281	1564	Desulfotomaculum ruminis DSM 2154	strain=DSM 2154	Complete Genome	ftp://ftp.ncbi.nlm.nih.gov/genomes/all/GCA/000/215/085/GCA_000215085.1_ASM21508v1
GCA_002021755.1	PRJNA314425	SAMN05213947	representative genome	696485	696485	Vibrio owensii	strain=XSBZ03	Complete Genome	ftp://ftp.ncbi.nlm.nih.gov/genomes/all/GCA/002/021/755/GCA_002021755.1_ASM202175v1
GCA_000213255.1	PRJNA42243	SAMN02232034	representative genome	697281	252966	Mahella australiensis 50-1 BON	strain=50-1 BON	Complete Genome	ftp://ftp.ncbi.nlm.nih.gov/genomes/all/GCA/000/213/255/GCA_000213255.1_ASM21325v1
GCA_000147695.3	PRJNA42251	SAMN00016423	representative genome	697303	46354	Thermoanaerobacter wiegelii Rt8.B1	strain=Rt8.B1	Complete Genome	ftp://ftp.ncbi.nlm.nih.gov/genomes/all/GCA/000/147/695/GCA_000147695.3_ASM14769v3
GCA_000179635.2	PRJNA42255	SAMN00016988	representative genome	697329	1264	Ruminococcus albus 7 = DSM 20455	strain=7	Complete Genome	ftp://ftp.ncbi.nlm.nih.gov/genomes/all/GCA/000/179/635/GCA_000179635.2_ASM17963v2
GCA_000307165.1	PRJNA42371	SAMD00061112	representative genome	698758	1449	Amphibacillus xylanus NBRC 15112	strain=NBRC 15112	Complete Genome	ftp://ftp.ncbi.nlm.nih.gov/genomes/all/GCA/000/307/165/GCA_000307165.1_ASM30716v1
GCA_000330885.1	PRJNA42391	SAMN02604105	representative genome	698761	398	Rhizobium tropici CIAT 899	strain=CIAT 899	Complete Genome	ftp://ftp.ncbi.nlm.nih.gov/genomes/all/GCA/000/330/885/GCA_000330885.1_ASM33088v1
GCA_002155145.1	PRJNA383456	SAMN06765533	representative genome	698828	698828	Kushneria konosiri	strain=X49	Complete Genome	ftp://ftp.ncbi.nlm.nih.gov/genomes/all/GCA/002/155/145/GCA_002155145.1_ASM215514v1
GCA_000025225.2	PRJNA42555	SAMN00006219	representative genome	699246	884684	Mageeibacillus indolicus UPII9-5	strain=UPII9-5	Complete Genome	ftp://ftp.ncbi.nlm.nih.gov/genomes/all/GCA/000/025/225/GCA_000025225.2_ASM2522v1
GCA_000195315.1	PRJNA42699	SAMN00713604	representative genome	700015	33871	Coriobacterium glomerans PW2	strain=PW2	Complete Genome	ftp://ftp.ncbi.nlm.nih.gov/genomes/all/GCA/000/195/315/GCA_000195315.1_ASM19531v1
GCA_000246855.1	PRJNA42711	SAMN02232043	representative genome	700598	354356	Niastella koreensis GR20-10	strain=GR20-10	Complete Genome	ftp://ftp.ncbi.nlm.nih.gov/genomes/all/GCA/000/246/855/GCA_000246855.1_ASM24685v1
GCA_002285715.1	PRJNA315990	SAMN07528776	representative genome	701042	701042	Mycobacterium marseillense	strain=FLAC0026	Complete Genome	ftp://ftp.ncbi.nlm.nih.gov/genomes/all/GCA/002/285/715/GCA_002285715.1_ASM228571v1
GCA_000237995.2	PRJNA42741	SAMN02604240	representative genome	701521	187452	Pediococcus claussenii ATCC BAA-344	strain=ATCC BAA-344	Complete Genome	ftp://ftp.ncbi.nlm.nih.gov/genomes/all/GCA/000/237/995/GCA_000237995.2_ASM23799v2
GCA_006094475.1	PRJNA513392	SAMN10712292	representative genome	703612	96241	Bacillus subtilis subsp. spizizenii ATCC 6633 = JCM 2499	strain=ATCC 6633	Complete Genome	ftp://ftp.ncbi.nlm.nih.gov/genomes/all/GCA/006/094/475/GCA_006094475.1_ASM609447v1
GCA_000266945.1	PRJNA43133	SAMN02232013	representative genome	706587	2358	Desulfomonile tiedjei DSM 6799	strain=DSM 6799	Complete Genome	ftp://ftp.ncbi.nlm.nih.gov/genomes/all/GCA/000/266/945/GCA_000266945.1_ASM26694v1
GCA_002005405.1	PRJNA362679	SAMN06241153	representative genome	708126	708126	Jeotgalibaca dankookensis	strain=EX-07	Complete Genome	ftp://ftp.ncbi.nlm.nih.gov/genomes/all/GCA/002/005/405/GCA_002005405.1_ASM200540v1
GCA_002355535.1	PRJDB4581	SAMD00047652	representative genome	708131	708131	Aurantimicrobium minutum	strain=KNC	Complete Genome	ftp://ftp.ncbi.nlm.nih.gov/genomes/all/GCA/002/355/535/GCA_002355535.1_ASM235553v1
GCA_000203215.1	PRJNA43245	SAMEA3138343	representative genome	708248	57372	Mycoplasma suis KI3806	strain=KI3806	Complete Genome	ftp://ftp.ncbi.nlm.nih.gov/genomes/all/GCA/000/203/215/GCA_000203215.1_ASM20321v1
GCA_000183725.1	PRJNA43399	SAMN00713566	representative genome	709032	148813	Sulfuricurvum kujiense DSM 16994	strain=DSM 16994	Complete Genome	ftp://ftp.ncbi.nlm.nih.gov/genomes/all/GCA/000/183/725/GCA_000183725.1_ASM18372v1
GCA_000186385.1	PRJNA43461	SAMN00713579	representative genome	709986	309887	Deinococcus maricopensis DSM 21211	strain=DSM 21211	Complete Genome	ftp://ftp.ncbi.nlm.nih.gov/genomes/all/GCA/000/186/385/GCA_000186385.1_ASM18638v1
GCA_000184685.1	PRJNA43527	SAMN00713569	representative genome	710696	53358	Intrasporangium calvum DSM 43043	strain=DSM 43043	Complete Genome	ftp://ftp.ncbi.nlm.nih.gov/genomes/all/GCA/000/184/685/GCA_000184685.1_ASM18468v1
GCA_000227685.3	PRJNA52643	SAMN02256529	representative genome	713585	108010	Thioalkalivibrio paradoxus ARh 1	strain=ARh 1	Complete Genome	ftp://ftp.ncbi.nlm.nih.gov/genomes/all/GCA/000/227/685/GCA_000227685.3_ASM22768v3
GCA_013282215.1	PRJNA602730	SAMN13905711	representative genome	714067	714067	Kroppenstedtia eburnea	strain=DSM 45196	Complete Genome	ftp://ftp.ncbi.nlm.nih.gov/genomes/all/GCA/013/282/215/GCA_013282215.1_ASM1328221v1
GCA_000213655.1	PRJNA59947	SAMN02603134	representative genome	715451	715451	Alteromonas naphthalenivorans	strain=SN2	Complete Genome	ftp://ftp.ncbi.nlm.nih.gov/genomes/all/GCA/000/213/655/GCA_000213655.1_ASM21365v1
GCA_000092785.1	PRJNA43761	SAMN02603402	representative genome	716544	71667	Waddlia chondrophila WSU 86-1044	strain=WSU 86-1044	Complete Genome	ftp://ftp.ncbi.nlm.nih.gov/genomes/all/GCA/000/092/785/GCA_000092785.1_ASM9278v1
GCA_002117105.1	PRJNA355353	SAMN06075352	representative genome	716816	716816	Oceanicoccus sagamiensis	strain=NBRC 107125	Complete Genome	ftp://ftp.ncbi.nlm.nih.gov/genomes/all/GCA/002/117/105/GCA_002117105.1_ASM211710v1
GCA_002288525.1	PRJNA353922	SAMN07445560	representative genome	716928	716925	Ensifer sojae CCBAU 05684	strain=CCBAU 05684	Complete Genome	ftp://ftp.ncbi.nlm.nih.gov/genomes/all/GCA/002/288/525/GCA_002288525.1_ASM228852v1
GCA_000218625.1	PRJNA45817	SAMN02232022	representative genome	717231	2352	Flexistipes sinusarabici DSM 4947	strain=DSM 4947	Complete Genome	ftp://ftp.ncbi.nlm.nih.gov/genomes/all/GCA/000/218/625/GCA_000218625.1_ASM21862v1
GCA_000227705.3	PRJNA54035	SAMN02261378	representative genome	717605	377615	Thermobacillus composti KWC4	strain=KWC4	Complete Genome	ftp://ftp.ncbi.nlm.nih.gov/genomes/all/GCA/000/227/705/GCA_000227705.3_ASM22770v3
GCA_000227665.3	PRJNA52553	SAMN02256538	representative genome	717772	92245	Thiomicrospira aerophila AL3	strain=AL3	Complete Genome	ftp://ftp.ncbi.nlm.nih.gov/genomes/all/GCA/000/227/665/GCA_000227665.3_ASM22766v3
GCA_000214825.1	PRJNA52629	SAMN02232061	representative genome	717773	147268	Thiomicrospira cyclica ALM1	strain=ALM1	Complete Genome	ftp://ftp.ncbi.nlm.nih.gov/genomes/all/GCA/000/214/825/GCA_000214825.1_ASM21482v1
GCA_000192865.1	PRJNA51765	SAMN00713593	representative genome	717774	119864	Marinomonas mediterranea MMB-1	strain=MMB-1	Complete Genome	ftp://ftp.ncbi.nlm.nih.gov/genomes/all/GCA/000/192/865/GCA_000192865.1_ASM19286v1
GCA_004295665.1	PRJNA512160	SAMN10662180	representative genome	718192	718192	Litorilituus sediminis	strain=JCM 17549	Complete Genome	ftp://ftp.ncbi.nlm.nih.gov/genomes/all/GCA/004/295/665/GCA_004295665.1_ASM429566v1
GCA_000237085.1	PRJNA72805	SAMN02261428	representative genome	720554	288965	Hungateiclostridium clariflavum DSM 19732	strain=DSM 19732	Complete Genome	ftp://ftp.ncbi.nlm.nih.gov/genomes/all/GCA/000/237/085/GCA_000237085.1_ASM23708v1
GCA_001272835.1	PRJNA182276	SAMN03284384	representative genome	722438	2104	Mycoplasma pneumoniae FH	strain=FH	Complete Genome	ftp://ftp.ncbi.nlm.nih.gov/genomes/all/GCA/001/272/835/GCA_001272835.1_ASM127283v1
GCA_002356315.1	PRJDB5818	SAMD00081394	representative genome	722731	722731	Mycobacterium shigaense	strain=JCM 32072	Complete Genome	ftp://ftp.ncbi.nlm.nih.gov/genomes/all/GCA/002/356/315/GCA_002356315.1_ASM235631v1
GCA_000214095.3	PRJNA61509	SAMN00713557	representative genome	743299	160808	Acidithiobacillus ferrivorans SS3	strain=SS3	Complete Genome	ftp://ftp.ncbi.nlm.nih.gov/genomes/all/GCA/000/214/095/GCA_000214095.3_ASM21409v3
GCA_000215105.1	PRJNA49657	SAMN00713634	representative genome	743718	139208	Isoptericola variabilis 225	strain=225	Complete Genome	ftp://ftp.ncbi.nlm.nih.gov/genomes/all/GCA/000/215/105/GCA_000215105.1_ASM21510v1
GCA_000524555.1	PRJNA46455	SAMN02641634	representative genome	743966	45362	Mycoplasma bovoculi M165/69	strain=M165/69	Complete Genome	ftp://ftp.ncbi.nlm.nih.gov/genomes/all/GCA/000/524/555/GCA_000524555.1_ASM52455v1
GCA_000875755.1	PRJNA46457	SAMN02700145	representative genome	743967	51365	Mycoplasma yeatsii GM274B	strain=GM274B	Complete Genome	ftp://ftp.ncbi.nlm.nih.gov/genomes/all/GCA/000/875/755/GCA_000875755.1_ASM87575v1
GCA_000815065.1	PRJNA46461	SAMN02730214	representative genome	743971	2128	Mycoplasma flocculare ATCC 27399	strain=Ms42	Complete Genome	ftp://ftp.ncbi.nlm.nih.gov/genomes/all/GCA/000/815/065/GCA_000815065.1_ASM81506v1
GCA_000739435.1	PRJNA46463	SAMN01918029	representative genome	743972	716	Actinobacillus suis ATCC 33415	strain=ATCC 33415	Complete Genome	ftp://ftp.ncbi.nlm.nih.gov/genomes/all/GCA/000/739/435/GCA_000739435.1_ASM73943v1
GCA_017161305.1	PRJNA484859	SAMN09770351	representative genome	744515	744515	Treponema ruminis	strain=RU1	Complete Genome	ftp://ftp.ncbi.nlm.nih.gov/genomes/all/GCA/017/161/305/GCA_017161305.1_ASM1716130v1
GCA_000219725.1	PRJNA46527	SAMN02232064	representative genome	744872	215591	Treponema caldarium DSM 7334	strain=DSM 7334	Complete Genome	ftp://ftp.ncbi.nlm.nih.gov/genomes/all/GCA/000/219/725/GCA_000219725.1_ASM21972v1
GCA_000252445.1	PRJNA46605	SAMN02603039	representative genome	745776	502394	Deinococcus gobiensis I-0	strain=I-0	Complete Genome	ftp://ftp.ncbi.nlm.nih.gov/genomes/all/GCA/000/252/445/GCA_000252445.1_ASM25244v1
GCA_000265385.1	PRJNA46631	SAMN02232006	representative genome	746697	101385	Aequorivita sublithincola DSM 14238	strain=DSM 14238	Complete Genome	ftp://ftp.ncbi.nlm.nih.gov/genomes/all/GCA/000/265/385/GCA_000265385.1_ASM26538v1
GCA_000212395.1	PRJNA46673	SAMN00713612	representative genome	747365	184064	Thermodesulfobium narugense DSM 14796	strain=DSM 14796	Complete Genome	ftp://ftp.ncbi.nlm.nih.gov/genomes/all/GCA/000/212/395/GCA_000212395.1_ASM21239v1
GCA_000328625.1	PRJNA46811	SAMN02261360	representative genome	748449	42422	Halobacteroides halobius DSM 5150	strain=DSM 5150	Complete Genome	ftp://ftp.ncbi.nlm.nih.gov/genomes/all/GCA/000/328/625/GCA_000328625.1_ASM32862v1
GCA_000143685.1	PRJNA13492	SAMN02603159	representative genome	748727	1538	Clostridium ljungdahlii DSM 13528	strain=DSM 13528	Complete Genome	ftp://ftp.ncbi.nlm.nih.gov/genomes/all/GCA/000/143/685/GCA_000143685.1_ASM14368v1
GCA_000186245.1	PRJNA46883	SAMN00713578	representative genome	749222	269261	Nitratifractor salsuginis DSM 16511	strain=DSM 16511	Complete Genome	ftp://ftp.ncbi.nlm.nih.gov/genomes/all/GCA/000/186/245/GCA_000186245.1_ASM18624v1
GCA_000092385.1	PRJNA46847	SAMN02603683	representative genome	749414	379067	Streptomyces bingchenggensis BCW-1	strain=BCW-1	Complete Genome	ftp://ftp.ncbi.nlm.nih.gov/genomes/all/GCA/000/092/385/GCA_000092385.1_ASM9238v1
GCA_000309885.1	PRJNA63181	SAMN02261408	representative genome	751945	56957	Thermus oshimai JL-2	strain=JL-2	Complete Genome	ftp://ftp.ncbi.nlm.nih.gov/genomes/all/GCA/000/309/885/GCA_000309885.1_ASM30988v1
GCA_000230995.3	PRJNA47287	SAMN02232035	representative genome	754035	536018	Mesorhizobium australicum WSM2073	strain=WSM2073	Complete Genome	ftp://ftp.ncbi.nlm.nih.gov/genomes/all/GCA/000/230/995/GCA_000230995.3_ASM23099v3
GCA_000260985.3	PRJNA84457	SAMN02603342	representative genome	754476	754476	Methylophaga nitratireducenticrescens	strain=JAM1	Complete Genome	ftp://ftp.ncbi.nlm.nih.gov/genomes/all/GCA/000/260/985/GCA_000260985.3_ASM26098v3
GCA_000260965.1	PRJNA84459	SAMN02603343	representative genome	754477	754477	Methylophaga frappieri	strain=JAM7	Complete Genome	ftp://ftp.ncbi.nlm.nih.gov/genomes/all/GCA/000/260/965/GCA_000260965.1_ASM26096v1
GCA_001865575.1	PRJNA344837	SAMN05846344	representative genome	754502	948107	Paraburkholderia sprentiae WSM5005	strain=WSM5005	Complete Genome	ftp://ftp.ncbi.nlm.nih.gov/genomes/all/GCA/001/865/575/GCA_001865575.1_ASM186557v1
GCA_000317675.1	PRJNA158691	SAMN02261329	representative genome	755178	379064	Cyanobacterium aponinum PCC 10605	strain=PCC 10605	Complete Genome	ftp://ftp.ncbi.nlm.nih.gov/genomes/all/GCA/000/317/675/GCA_000317675.1_ASM31767v1
GCA_000194605.1	PRJNA47603	SAMN00713599	representative genome	755732	191579	Fluviicola taffensis DSM 16823	strain=DSM 16823	Complete Genome	ftp://ftp.ncbi.nlm.nih.gov/genomes/all/GCA/000/194/605/GCA_000194605.1_ASM19460v1
GCA_000165715.3	PRJNA47863	SAMN00103628	representative genome	756272	119	Rubinisphaera brasiliensis DSM 5305	strain=DSM 5305	Complete Genome	ftp://ftp.ncbi.nlm.nih.gov/genomes/all/GCA/000/165/715/GCA_000165715.3_ASM16571v3
GCA_000243155.3	PRJNA61181	SAMN02261389	representative genome	756499	36854	Desulfitobacterium dehalogenans ATCC 51507	strain=ATCC 51507	Complete Genome	ftp://ftp.ncbi.nlm.nih.gov/genomes/all/GCA/000/243/155/GCA_000243155.3_ASM24315v3
GCA_016599635.1	PRJNA687493	SAMN17146248	representative genome	757414	86840	Pseudomonas cannabina pv. alisalensis	strain=MAFF 301419	Complete Genome	ftp://ftp.ncbi.nlm.nih.gov/genomes/all/GCA/016/599/635/GCA_016599635.1_ASM1659963v1
GCA_000402035.1	PRJDB1103	SAMD00012854	representative genome	758793	758793	Caballeronia insecticola	strain=RPE64	Complete Genome	ftp://ftp.ncbi.nlm.nih.gov/genomes/all/GCA/000/402/035/GCA_000402035.1_ASM40203v1
GCA_010731695.1	PRJDB7717	SAMD00153207	representative genome	758802	758802	Mycolicibacterium litorale	strain=JCM 17423	Complete Genome	ftp://ftp.ncbi.nlm.nih.gov/genomes/all/GCA/010/731/695/GCA_010731695.1_ASM1073169v1
GCA_000143725.1	PRJNA48097	SAMN02603103	representative genome	759914	52584	Brachyspira pilosicoli 95/1000	strain=95/1000	Complete Genome	ftp://ftp.ncbi.nlm.nih.gov/genomes/all/GCA/000/143/725/GCA_000143725.1_ASM14372v1
GCA_000208385.1	PRJNA48121	SAMN00713608	representative genome	760011	273376	Sphaerochaeta coccoides DSM 17374	strain=DSM 17374	Complete Genome	ftp://ftp.ncbi.nlm.nih.gov/genomes/all/GCA/000/208/385/GCA_000208385.1_ASM20838v1
GCA_000194135.1	PRJNA48195	SAMN00713597	representative genome	760142	84405	Hippea maritima DSM 10411	strain=DSM 10411	Complete Genome	ftp://ftp.ncbi.nlm.nih.gov/genomes/all/GCA/000/194/135/GCA_000194135.1_ASM19413v1
GCA_000265295.1	PRJNA63451	SAMN02232056	representative genome	760154	44674	Sulfurospirillum barnesii SES-3	strain=SES-3	Complete Genome	ftp://ftp.ncbi.nlm.nih.gov/genomes/all/GCA/000/265/295/GCA_000265295.1_ASM26529v1
GCA_000212735.1	PRJNA48289	SAMN00713614	representative genome	760192	2350	Haliscomenobacter hydrossis DSM 1100	strain=DSM 1100	Complete Genome	ftp://ftp.ncbi.nlm.nih.gov/genomes/all/GCA/000/212/735/GCA_000212735.1_ASM21273v1
GCA_000218895.1	PRJNA49125	SAMN02232050	representative genome	761193	106	Runella slithyformis DSM 19594	strain=DSM 19594	Complete Genome	ftp://ftp.ncbi.nlm.nih.gov/genomes/all/GCA/000/218/895/GCA_000218895.1_ASM21889v1
GCA_000092505.1	PRJNA40837	SAMN02603394	representative genome	762051	136609	Leuconostoc kimchii IMSNU 11154	strain=IMSNU 11154	Complete Genome	ftp://ftp.ncbi.nlm.nih.gov/genomes/all/GCA/000/092/505/GCA_000092505.1_ASM9250v1
GCA_000190735.2	PRJNA49337	SAMN00103626	representative genome	762903	151895	Pseudopedobacter saltans DSM 12145	strain=DSM 12145	Complete Genome	ftp://ftp.ncbi.nlm.nih.gov/genomes/all/GCA/000/190/735/GCA_000190735.2_ASM19073v2
GCA_000164695.2	PRJNA48447	SAMN00120582	representative genome	762948	2047	Rothia dentocariosa ATCC 17931	strain=ATCC 17931	Complete Genome	ftp://ftp.ncbi.nlm.nih.gov/genomes/all/GCA/000/164/695/GCA_000164695.2_ASM16469v2
GCA_900683745.1	PRJEB29940	SAMEA5128832	representative genome	762982	454155	Paraprevotella xylaniphila YIT 11841		Complete Genome	ftp://ftp.ncbi.nlm.nih.gov/genomes/all/GCA/900/683/745/GCA_900683745.1_Paraprevotella_xylaniphila_82A6
GCA_000224005.3	PRJNA62513	SAMN02256540	representative genome	765910	37487	Marichromatium purpuratum 984	strain=984	Complete Genome	ftp://ftp.ncbi.nlm.nih.gov/genomes/all/GCA/000/224/005/GCA_000224005.3_ASM22400v3
GCA_000227745.3	PRJNA60641	SAMN02232062	representative genome	765911	73141	Thiocystis violascens DSM 198	strain=DSM 198	Complete Genome	ftp://ftp.ncbi.nlm.nih.gov/genomes/all/GCA/000/227/745/GCA_000227745.3_ASM22774v3
GCA_000327045.1	PRJNA60883	SAMN02232063	representative genome	765912	80679	Thioflavicoccus mobilis 8321	strain=8321	Complete Genome	ftp://ftp.ncbi.nlm.nih.gov/genomes/all/GCA/000/327/045/GCA_000327045.1_ASM32704v1
GCA_000253035.1	PRJEA49033	SAMEA2272163	representative genome	765952	83552	Parachlamydia acanthamoebae UV-7	strain=UV-7	Complete Genome	ftp://ftp.ncbi.nlm.nih.gov/genomes/all/GCA/000/253/035/GCA_000253035.1_ASM25303v1
GCA_000242255.3	PRJNA64505	SAMN02261415	representative genome	767434	81475	Frateuria aurantia DSM 6220	strain=DSM 6220	Complete Genome	ftp://ftp.ncbi.nlm.nih.gov/genomes/all/GCA/000/242/255/GCA_000242255.3_ASM24225v3
GCA_006337125.1	PRJNA545772	SAMN11927947	representative genome	767452	767452	Serinicoccus chungangensis	strain=CCUG 59777	Complete Genome	ftp://ftp.ncbi.nlm.nih.gov/genomes/all/GCA/006/337/125/GCA_006337125.1_ASM633712v1
GCA_000233715.3	PRJNA59873	SAMN02598540	representative genome	767817	102134	Desulfallas gibsoniae DSM 7213	strain=DSM 7213	Complete Genome	ftp://ftp.ncbi.nlm.nih.gov/genomes/all/GCA/000/233/715/GCA_000233715.3_ASM23371v3
GCA_000196875.2	PRJEA49333	SAMEA2272784	representative genome	768066	2746	Halomonas elongata DSM 2581	strain=type strain: DSM 2581	Complete Genome	ftp://ftp.ncbi.nlm.nih.gov/genomes/all/GCA/000/196/875/GCA_000196875.2_ASM19687v2
GCA_000214235.1	PRJNA60457	SAMN00713621	representative genome	768492	82996	Serratia plymuthica AS9	strain=AS9	Complete Genome	ftp://ftp.ncbi.nlm.nih.gov/genomes/all/GCA/000/214/235/GCA_000214235.1_ASM21423v1
GCA_000183405.1	PRJNA49523	SAMN00102793	representative genome	768670	477976	Calditerrivibrio nitroreducens DSM 19672	strain=DSM 19672	Complete Genome	ftp://ftp.ncbi.nlm.nih.gov/genomes/all/GCA/000/183/405/GCA_000183405.1_ASM18340v1
GCA_000231385.3	PRJNA62669	SAMN02261405	representative genome	768704	79209	Desulfosporosinus meridiei DSM 13257	strain=DSM 13257	Complete Genome	ftp://ftp.ncbi.nlm.nih.gov/genomes/all/GCA/000/231/385/GCA_000231385.3_ASM23138v3
GCA_000235605.1	PRJNA66191	SAMN02261424	representative genome	768706	1563	Desulfosporosinus orientis DSM 765	strain=DSM 765	Complete Genome	ftp://ftp.ncbi.nlm.nih.gov/genomes/all/GCA/000/235/605/GCA_000235605.1_ASM23560v1
GCA_000235405.3	PRJNA60139	SAMN02232021	representative genome	771875	93466	Fervidobacterium pennivorans DSM 9078	strain=DSM 9078	Complete Genome	ftp://ftp.ncbi.nlm.nih.gov/genomes/all/GCA/000/235/405/GCA_000235405.3_ASM23540v3
GCA_000215975.1	PRJNA67515	SAMN02232058	representative genome	795359	1295609	Thermodesulfobacterium geofontis OPF15	strain=OPF15	Complete Genome	ftp://ftp.ncbi.nlm.nih.gov/genomes/all/GCA/000/215/975/GCA_000215975.1_ASM21597v1
GCA_011046555.1	PRJNA608226	SAMN14167852	representative genome	797291	797291	Sphingobacterium lactis	strain=DSM 22361	Complete Genome	ftp://ftp.ncbi.nlm.nih.gov/genomes/all/GCA/011/046/555/GCA_011046555.1_ASM1104655v1
GCA_000517365.1	PRJNA49731	SAMN02641528	representative genome	838561	2144	Spiroplasma mirum ATCC 29335	strain=ATCC 29335	Complete Genome	ftp://ftp.ncbi.nlm.nih.gov/genomes/all/GCA/000/517/365/GCA_000517365.1_ASM51736v1
GCA_000226315.1	PRJNA49751	SAMN02604252	representative genome	856793	349221	Micavibrio aeruginosavorus ARL-13	strain=ARL-13	Complete Genome	ftp://ftp.ncbi.nlm.nih.gov/genomes/all/GCA/000/226/315/GCA_000226315.1_ASM22631v1
GCA_000214665.1	PRJNA53917	SAMN00713628	representative genome	857087	421	Methylomonas methanica MC09	strain=MC09	Complete Genome	ftp://ftp.ncbi.nlm.nih.gov/genomes/all/GCA/000/214/665/GCA_000214665.1_ASM21466v1
GCA_001889125.1	PRJNA300616	SAMN04226596	representative genome	857417	857417	Janibacter indicus	strain=YFY001	Complete Genome	ftp://ftp.ncbi.nlm.nih.gov/genomes/all/GCA/001/889/125/GCA_001889125.1_ASM188912v1
GCA_000189775.3	PRJNA50295	SAMN00204087	representative genome	858215	29329	Thermoanaerobacterium xylanolyticum LX-11	strain=LX-11	Complete Genome	ftp://ftp.ncbi.nlm.nih.gov/genomes/all/GCA/000/189/775/GCA_000189775.3_ASM18977v3
GCA_015291705.1	PRJNA279918	SAMN03451901	representative genome	858423	858423	Bradyrhizobium arachidis	strain=CCBAU 051107	Complete Genome	ftp://ftp.ncbi.nlm.nih.gov/genomes/all/GCA/015/291/705/GCA_015291705.1_ASM1529170v1
GCA_002276165.1	PRJNA397225	SAMN07525044	representative genome	859143	859143	Cytobacillus kochii	strain=BDGP4	Complete Genome	ftp://ftp.ncbi.nlm.nih.gov/genomes/all/GCA/002/276/165/GCA_002276165.1_ASM227616v1
GCA_001302585.1	PRJNA289020	SAMN03840758	representative genome	860235	860235	Kibdelosporangium phytohabitans	strain=KLBMP1111	Complete Genome	ftp://ftp.ncbi.nlm.nih.gov/genomes/all/GCA/001/302/585/GCA_001302585.1_ASM130258v1
GCA_000522985.1	PRJNA194094	SAMN02641636	representative genome	861299	861299	Gemmatirosa kalamazoonesis	strain=KBS708	Complete Genome	ftp://ftp.ncbi.nlm.nih.gov/genomes/all/GCA/000/522/985/GCA_000522985.1_ASM52298v1
GCA_000197735.1	PRJEA50353	SAMEA2272213	representative genome	861360	256701	Glutamicibacter arilaitensis Re117	strain=Re117	Complete Genome	ftp://ftp.ncbi.nlm.nih.gov/genomes/all/GCA/000/197/735/GCA_000197735.1_ASM19773v1
GCA_007971525.1	PRJNA558432	SAMN12478318	representative genome	862126	862126	Mucilaginibacter ginsenosidivorax	strain=KHI28	Complete Genome	ftp://ftp.ncbi.nlm.nih.gov/genomes/all/GCA/007/971/525/GCA_007971525.1_ASM797152v1
GCA_000210915.2	PRJNA50431	SAMEA3138385	representative genome	862908	97084	Halobacteriovorax marinus SJ	strain=SJ	Complete Genome	ftp://ftp.ncbi.nlm.nih.gov/genomes/all/GCA/000/210/915/GCA_000210915.2_ASM21091v2
GCA_007970465.1	PRJNA558581	SAMN12496158	representative genome	863239	1032851	Corynebacterium nuruki S6-4	strain=S6-4	Complete Genome	ftp://ftp.ncbi.nlm.nih.gov/genomes/all/GCA/007/970/465/GCA_007970465.1_ASM797046v1
GCA_004367745.1	PRJNA526970	SAMN11124440	representative genome	863372	863372	Herbaspirillum huttiense	strain=NFYY 53159	Complete Genome	ftp://ftp.ncbi.nlm.nih.gov/genomes/all/GCA/004/367/745/GCA_004367745.1_ASM436774v1
GCA_001042675.1	PRJDB64	SAMD00061048	representative genome	864564	78258	Parascardovia denticolens DSM 10105 = JCM 12538	strain=JCM 12538	Complete Genome	ftp://ftp.ncbi.nlm.nih.gov/genomes/all/GCA/001/042/675/GCA_001042675.1_ASM104267v1
GCA_005280315.1	PRJNA540070	SAMN11520691	representative genome	864828	864828	Massilia umbonata	strain=DSMZ 26121	Complete Genome	ftp://ftp.ncbi.nlm.nih.gov/genomes/all/GCA/005/280/315/GCA_005280315.1_ASM528031v1
GCA_000265405.1	PRJNA50619	SAMN02232009	representative genome	866536	232259	Belliella baltica DSM 15883	strain=DSM 15883	Complete Genome	ftp://ftp.ncbi.nlm.nih.gov/genomes/all/GCA/000/265/405/GCA_000265405.1_ASM26540v1
GCA_000284515.1	PRJEA50647	SAMEA2272168	representative genome	866895	1570	Halobacillus halophilus DSM 2266	strain=type strain: DSM 2266	Complete Genome	ftp://ftp.ncbi.nlm.nih.gov/genomes/all/GCA/000/284/515/GCA_000284515.1_ASM28451v1
GCA_000190595.1	PRJNA50743	SAMN00713590	representative genome	867900	979	Cellulophaga lytica DSM 7489	strain=DSM 7489	Complete Genome	ftp://ftp.ncbi.nlm.nih.gov/genomes/all/GCA/000/190/595/GCA_000190595.1_ASM19059v1
GCA_000195275.1	PRJNA50825	SAMN00713601	representative genome	869209	167	Treponema succinifaciens DSM 2489	strain=DSM 2489	Complete Genome	ftp://ftp.ncbi.nlm.nih.gov/genomes/all/GCA/000/195/275/GCA_000195275.1_ASM19527v1
GCA_000195335.1	PRJNA50827	SAMN00713602	representative genome	869210	186192	Marinithermus hydrothermalis DSM 14884	strain=DSM 14884	Complete Genome	ftp://ftp.ncbi.nlm.nih.gov/genomes/all/GCA/000/195/335/GCA_000195335.1_ASM19533v1
GCA_000184345.2	PRJNA50823	SAMN00191235	representative genome	869211	154	Spirochaeta thermophila DSM 6578	strain=DSM 6578	Complete Genome	ftp://ftp.ncbi.nlm.nih.gov/genomes/all/GCA/000/184/345/GCA_000184345.2_ASM18434v2
GCA_000266885.1	PRJNA50821	SAMN02232065	representative genome	869212	29510	Turneriella parva DSM 21527	strain=DSM 21527	Complete Genome	ftp://ftp.ncbi.nlm.nih.gov/genomes/all/GCA/000/266/885/GCA_000266885.1_ASM26688v1
GCA_003544935.1	PRJNA66821	SAMN03737954	representative genome	870501	1032072	Malaciobacter molluscorum LMG 25693	strain=CECT 7696	Complete Genome	ftp://ftp.ncbi.nlm.nih.gov/genomes/all/GCA/003/544/935/GCA_003544935.1_ASM354493v1
GCA_009789595.1	PRJNA594209	SAMN13508531	representative genome	871742	871742	Massilia flava	strain=DSM 26639	Complete Genome	ftp://ftp.ncbi.nlm.nih.gov/genomes/all/GCA/009/789/595/GCA_009789595.1_ASM978959v1
GCA_000243135.3	PRJNA61519	SAMN02232012	representative genome	871963	233055	Desulfitobacterium dichloroeliminans LMG P-21439	strain=LMG P-21439	Complete Genome	ftp://ftp.ncbi.nlm.nih.gov/genomes/all/GCA/000/243/135/GCA_000243135.3_ASM24313v3
GCA_000231405.3	PRJNA61369	SAMN02261393	representative genome	871968	142877	Desulfitobacterium metallireducens DSM 15288	strain=853-15A	Complete Genome	ftp://ftp.ncbi.nlm.nih.gov/genomes/all/GCA/000/231/405/GCA_000231405.3_ASM23140v3
GCA_013201725.1	PRJNA284965	SAMN03737950	representative genome	873191	873191	Arcobacter defluvii	strain=LMG 25694	Complete Genome	ftp://ftp.ncbi.nlm.nih.gov/genomes/all/GCA/013/201/725/GCA_013201725.1_ASM1320172v1
GCA_000214155.1	PRJNA51513	SAMN02603865	representative genome	875328	875328	Mycolicibacter sinensis	strain=JDM601	Complete Genome	ftp://ftp.ncbi.nlm.nih.gov/genomes/all/GCA/000/214/155/GCA_000214155.1_ASM21415v1
GCA_006459125.1	PRJNA521379	SAMN10884411	representative genome	877500	877500	Arcobacter anaerophilus	strain=DSM 24636	Complete Genome	ftp://ftp.ncbi.nlm.nih.gov/genomes/all/GCA/006/459/125/GCA_006459125.1_ASM645912v1
GCA_000212375.1	PRJNA51745	SAMN00713611	representative genome	879243	28123	Porphyromonas asaccharolytica DSM 20707	strain=DSM 20707	Complete Genome	ftp://ftp.ncbi.nlm.nih.gov/genomes/all/GCA/000/212/375/GCA_000212375.1_ASM21237v1
GCA_000222485.1	PRJNA51773	SAMN02261369	representative genome	880070	104	Cyclobacterium marinum DSM 745	strain=DSM 745	Complete Genome	ftp://ftp.ncbi.nlm.nih.gov/genomes/all/GCA/000/222/485/GCA_000222485.1_ASM22248v1
GCA_000265505.1	PRJNA51775	SAMN02261370	representative genome	880071	999	Bernardetia litoralis DSM 6794	strain=DSM 6794	Complete Genome	ftp://ftp.ncbi.nlm.nih.gov/genomes/all/GCA/000/265/505/GCA_000265505.1_ASM26550v1
GCA_000195295.1	PRJNA51777	SAMN00713603	representative genome	880072	60893	Desulfobacca acetoxidans DSM 11109	strain=DSM 11109	Complete Genome	ftp://ftp.ncbi.nlm.nih.gov/genomes/all/GCA/000/195/295/GCA_000195295.1_ASM19529v1
GCA_001886815.1	PRJNA350778	SAMN05946030	representative genome	880073	187145	Caldithrix abyssi DSM 13497	strain=LF13	Complete Genome	ftp://ftp.ncbi.nlm.nih.gov/genomes/all/GCA/001/886/815/GCA_001886815.1_ASM188681v1
GCA_000512915.1	PRJNA51771	SAMN02769649	representative genome	880074	397865	Barnesiella viscericola DSM 18177	strain=C46, DSM 18177	Complete Genome	ftp://ftp.ncbi.nlm.nih.gov/genomes/all/GCA/000/512/915/GCA_000512915.1_ASM51291v1
GCA_015137655.1	PRJDB9036	SAMD00195975	representative genome	881260	881260	Enterobacter bugandensis	strain=STN0717-56	Complete Genome	ftp://ftp.ncbi.nlm.nih.gov/genomes/all/GCA/015/137/655/GCA_015137655.1_ASM1513765v1
GCA_000198775.1	PRJEA51915	SAMEA2272497	representative genome	882378	412963	Mycetohabitans rhizoxinica HKI 454	strain=HKI 454	Complete Genome	ftp://ftp.ncbi.nlm.nih.gov/genomes/all/GCA/000/198/775/GCA_000198775.1_ASM19877v1
GCA_017638925.1	PRJNA716124	SAMN18395665	representative genome	882626	882626	Pseudoalteromonas xiamenensis	strain=STKMTI.2	Complete Genome	ftp://ftp.ncbi.nlm.nih.gov/genomes/all/GCA/017/638/925/GCA_017638925.1_ASM1763892v1
GCA_000224675.1	PRJNA41509	SAMN02232020	representative genome	885040	885040	Enterobacter soli	strain=LF7a	Complete Genome	ftp://ftp.ncbi.nlm.nih.gov/genomes/all/GCA/000/224/675/GCA_000224675.1_ASM22467v1
GCA_009688985.1	PRJDB8884	SAMD00190780	representative genome	885957	83564	Desulfosarcina ovata subsp. sediminis	strain=28bB2T	Complete Genome	ftp://ftp.ncbi.nlm.nih.gov/genomes/all/GCA/009/688/985/GCA_009688985.1_ASM968898v1
GCA_000242455.3	PRJNA52461	SAMN02232051	representative genome	886293	466153	Singulisphaera acidiphila DSM 18658	strain=DSM 18658	Complete Genome	ftp://ftp.ncbi.nlm.nih.gov/genomes/all/GCA/000/242/455/GCA_000242455.3_ASM24245v3
GCA_000224085.1	PRJNA52467	SAMN02232041	representative genome	886377	111501	Muricauda ruestringensis DSM 13258	strain=DSM 13258	Complete Genome	ftp://ftp.ncbi.nlm.nih.gov/genomes/all/GCA/000/224/085/GCA_000224085.1_ASM22408v1
GCA_900476035.1	PRJEB6403	SAMEA87357418	representative genome	888057	739	Aggregatibacter segnis ATCC 33393	strain=NCTC10977	Complete Genome	ftp://ftp.ncbi.nlm.nih.gov/genomes/all/GCA/900/476/035/GCA_900476035.1_53694_C01
GCA_001553625.1	PRJNA282954	SAMN04435861	representative genome	888061	132132	Desulfomicrobium orale DSM 12838	strain=DSM 12838	Complete Genome	ftp://ftp.ncbi.nlm.nih.gov/genomes/all/GCA/001/553/625/GCA_001553625.1_ASM155362v1
GCA_001931535.1	PRJNA321464	SAMN05017598	representative genome	888845	888845	Minicystis rosea	strain=DSM 24000	Complete Genome	ftp://ftp.ncbi.nlm.nih.gov/genomes/all/GCA/001/931/535/GCA_001931535.1_ASM193153v1
GCA_900475445.1	PRJEB6403	SAMEA3649037	representative genome	889201	45634	Streptococcus cristatus ATCC 51100	strain=NCTC12479	Complete Genome	ftp://ftp.ncbi.nlm.nih.gov/genomes/all/GCA/900/475/445/GCA_900475445.1_42727_F01
GCA_000242595.3	PRJNA52939	SAMN02232053	representative genome	889378	46355	Spirochaeta africana DSM 8902	strain=DSM 8902	Complete Genome	ftp://ftp.ncbi.nlm.nih.gov/genomes/all/GCA/000/242/595/GCA_000242595.3_ASM24259v3
GCA_002201795.1	PRJNA389474	SAMN07200443	representative genome	889453	889453	Alkalitalea saponilacus	strain=SC/BZ-SP2	Complete Genome	ftp://ftp.ncbi.nlm.nih.gov/genomes/all/GCA/002/201/795/GCA_002201795.1_ASM220179v1
GCA_000266925.1	PRJNA53351	SAMN02261375	representative genome	891968	97477	Acetomicrobium mobile DSM 13181	strain=DSM 13181	Complete Genome	ftp://ftp.ncbi.nlm.nih.gov/genomes/all/GCA/000/266/925/GCA_000266925.1_ASM26692v1
GCA_004564075.1	PRJNA528380	SAMN11180679	representative genome	904291	904291	Microbacterium sediminis	strain=YLB-01	Complete Genome	ftp://ftp.ncbi.nlm.nih.gov/genomes/all/GCA/004/564/075/GCA_004564075.1_ASM456407v1
GCA_000212415.1	PRJNA53887	SAMN00713613	representative genome	906968	81028	Treponema brennaborense DSM 12168	strain=DSM 12168	Complete Genome	ftp://ftp.ncbi.nlm.nih.gov/genomes/all/GCA/000/212/415/GCA_000212415.1_ASM21241v1
GCA_000364445.2	PRJNA175757	SAMN02471377	representative genome	908290	39956	Methylobacterium mesophilicum SR1.6/6	strain=SR1.6/6	Complete Genome	ftp://ftp.ncbi.nlm.nih.gov/genomes/all/GCA/000/364/445/GCA_000364445.2_ASM36444v2
GCA_003966975.1	PRJDB6547	SAMD00106496	representative genome	913107	913107	Pelolinea submarina	strain=MO-CFX1	Complete Genome	ftp://ftp.ncbi.nlm.nih.gov/genomes/all/GCA/003/966/975/GCA_003966975.1_ASM396697v1
GCA_003544915.1	PRJNA284966	SAMN03737951	representative genome	913109	913109	Arcobacter ellisii	strain=LMG 26155	Complete Genome	ftp://ftp.ncbi.nlm.nih.gov/genomes/all/GCA/003/544/915/GCA_003544915.1_ASM354491v1
GCA_002706425.1	PRJNA349078	SAMN05920237	representative genome	913848	1610	Lactobacillus coryniformis subsp. coryniformis KCTC 3167 = DSM 20001	strain=DSM 20001	Complete Genome	ftp://ftp.ncbi.nlm.nih.gov/genomes/all/GCA/002/706/425/GCA_002706425.1_ASM270642v1
GCA_000981765.1	PRJNA274215	SAMN03323776	representative genome	914150	914150	Kangiella geojedonensis	strain=YCS-5	Complete Genome	ftp://ftp.ncbi.nlm.nih.gov/genomes/all/GCA/000/981/765/GCA_000981765.1_ASM98176v1
GCA_005222225.1	PRJNA524439	SAMN11026497	representative genome	914153	914153	Salinimonas lutimaris	strain=DPSR-4	Complete Genome	ftp://ftp.ncbi.nlm.nih.gov/genomes/all/GCA/005/222/225/GCA_005222225.1_ASM522222v1
GCA_001908725.1	PRJNA344031	SAMN05823154	representative genome	925775	56460	Xanthomonas vesicatoria ATCC 35937	strain=LMG911	Complete Genome	ftp://ftp.ncbi.nlm.nih.gov/genomes/all/GCA/001/908/725/GCA_001908725.1_ASM190872v1
GCA_000281175.1	PRJDB47	SAMD00061033	representative genome	926550	133453	Caldilinea aerophila DSM 14535 = NBRC 104270	strain=DSM 14535	Complete Genome	ftp://ftp.ncbi.nlm.nih.gov/genomes/all/GCA/000/281/175/GCA_000281175.1_ASM28117v1
GCA_000325705.1	PRJNA65035	SAMN02232018	representative genome	926556	390884	Echinicola vietnamensis DSM 17526	strain=DSM 17526	Complete Genome	ftp://ftp.ncbi.nlm.nih.gov/genomes/all/GCA/000/325/705/GCA_000325705.1_ASM32570v1
GCA_000236705.1	PRJNA65297	SAMN02261417	representative genome	926562	253245	Owenweeksia hongkongensis DSM 17368	strain=DSM 17368	Complete Genome	ftp://ftp.ncbi.nlm.nih.gov/genomes/all/GCA/000/236/705/GCA_000236705.1_ASM23670v1
GCA_000265425.1	PRJNA63509	SAMN02261411	representative genome	926566	392734	Terriglobus roseus DSM 18391	strain=DSM 18391	Complete Genome	ftp://ftp.ncbi.nlm.nih.gov/genomes/all/GCA/000/265/425/GCA_000265425.1_ASM26542v1
GCA_000199675.1	PRJNA60099	SAMD00061114	representative genome	926569	167964	Anaerolinea thermophila UNI-1	strain=UNI-1	Complete Genome	ftp://ftp.ncbi.nlm.nih.gov/genomes/all/GCA/000/199/675/GCA_000199675.1_ASM19967v1
GCA_000202835.1	PRJDA60101	SAMD00060977	representative genome	926570	62140	Acidiphilium multivorum AIU301	strain=AIU301	Complete Genome	ftp://ftp.ncbi.nlm.nih.gov/genomes/all/GCA/000/202/835/GCA_000202835.1_ASM20283v1
GCA_000737325.2	PRJNA242472	SAMN02719577	representative genome	927083	927083	Sandaracinus amylolyticus	strain=DSM 53668	Complete Genome	ftp://ftp.ncbi.nlm.nih.gov/genomes/all/GCA/000/737/325/GCA_000737325.2_ASM73732v2
GCA_000242635.3	PRJNA60421	SAMN02232052	representative genome	929556	995	Solitalea canadensis DSM 3403	strain=DSM 3403	Complete Genome	ftp://ftp.ncbi.nlm.nih.gov/genomes/all/GCA/000/242/635/GCA_000242635.3_ASM24263v3
GCA_000243115.3	PRJNA61269	SAMN02261390	representative genome	929713	446683	Niabella soli DSM 19437	strain=JS13-8; DSM 19437	Complete Genome	ftp://ftp.ncbi.nlm.nih.gov/genomes/all/GCA/000/243/115/GCA_000243115.3_ASM24311v3
GCA_002291425.1	PRJNA308223	SAMN04388492	representative genome	929813	929813	Gibbsiella quercinecans	strain=FRB97	Complete Genome	ftp://ftp.ncbi.nlm.nih.gov/genomes/all/GCA/002/291/425/GCA_002291425.1_ASM229142v1
GCA_008370715.1	PRJNA511966	SAMN10654118	representative genome	930166	930166	Pseudomonas brassicacearum	strain=3Re2-7	Complete Genome	ftp://ftp.ncbi.nlm.nih.gov/genomes/all/GCA/008/370/715/GCA_008370715.1_ASM837071v1
GCA_000300005.1	PRJNA60443	SAMN02603961	representative genome	930169	285091	Alcanivorax dieselolei B5	strain=B5	Complete Genome	ftp://ftp.ncbi.nlm.nih.gov/genomes/all/GCA/000/300/005/GCA_000300005.1_ASM30000v1
GCA_001277995.1	PRJNA222609	SAMN02950576	representative genome	931089	1408191	Corynebacterium deserti GIMN1.010	strain=GIMN1.010	Complete Genome	ftp://ftp.ncbi.nlm.nih.gov/genomes/all/GCA/001/277/995/GCA_001277995.1_ASM127799v1
GCA_000340885.1	PRJNA60605	SAMN02603265	representative genome	931276	36745	Clostridium saccharoperbutylacetonicum N1-4(HMT)	strain=N1-4(HMT)	Complete Genome	ftp://ftp.ncbi.nlm.nih.gov/genomes/all/GCA/000/340/885/GCA_000340885.1_ASM34088v1
GCA_000247605.1	PRJNA60713	SAMN02603267	representative genome	931626	33952	Acetobacterium woodii DSM 1030	strain=DSM 1030	Complete Genome	ftp://ftp.ncbi.nlm.nih.gov/genomes/all/GCA/000/247/605/GCA_000247605.1_ASM24760v1
GCA_002278135.2	PRJNA397101	SAMN07448707	representative genome	931866	931866	Bradyrhizobium ottawaense	strain=OO99	Complete Genome	ftp://ftp.ncbi.nlm.nih.gov/genomes/all/GCA/002/278/135/GCA_002278135.2_ASM227813v2
GCA_002706745.1	PRJNA348651	SAMN05913070	representative genome	936140	1612	Lactobacillus farciminis KCTC 3681 = DSM 20184	strain=DSM 20184	Complete Genome	ftp://ftp.ncbi.nlm.nih.gov/genomes/all/GCA/002/706/745/GCA_002706745.1_ASM270674v1
GCA_000200595.1	PRJEA61189	SAMEA2272759	representative genome	936155	214	Helicobacter felis ATCC 49179	strain=ATCC 49179	Complete Genome	ftp://ftp.ncbi.nlm.nih.gov/genomes/all/GCA/000/200/595/GCA_000200595.1_ASM20059v1
GCA_011046975.1	PRJNA608228	SAMN14167854	representative genome	936337	936337	Microbacterium amylolyticum	strain=DSM 24221	Complete Genome	ftp://ftp.ncbi.nlm.nih.gov/genomes/all/GCA/011/046/975/GCA_011046975.1_ASM1104697v1
GCA_000185885.1	PRJNA61283	SAMN02603958	representative genome	937773	283734	Staphylococcus pseudintermedius HKU10-03	strain=HKU10-03	Complete Genome	ftp://ftp.ncbi.nlm.nih.gov/genomes/all/GCA/000/185/885/GCA_000185885.1_ASM18588v1
GCA_000317835.1	PRJNA61295	SAMN02261392	representative genome	937777	432329	Deinococcus peraridilitoris DSM 19664	strain=DSM 19664	Complete Genome	ftp://ftp.ncbi.nlm.nih.gov/genomes/all/GCA/000/317/835/GCA_000317835.1_ASM31783v1
GCA_006007945.1	PRJNA545382	SAMN11890478	representative genome	938155	938155	Companilactobacillus futsaii	strain=Y97	Complete Genome	ftp://ftp.ncbi.nlm.nih.gov/genomes/all/GCA/006/007/945/GCA_006007945.1_ASM600794v1
GCA_000237845.1	PRJNA15712	SAMN02603145	representative genome	941638	35794	Rickettsia slovaca 13-B	strain=13-B	Complete Genome	ftp://ftp.ncbi.nlm.nih.gov/genomes/all/GCA/000/237/845/GCA_000237845.1_ASM23784v1
GCA_000200735.1	PRJEA61503	SAMEA2272171	representative genome	941640	29501	Mycoplasma haemofelis str. Langford 1	strain=Langford 1	Complete Genome	ftp://ftp.ncbi.nlm.nih.gov/genomes/all/GCA/000/200/735/GCA_000200735.1_ASM20073v1
GCA_000186005.1	PRJNA13415	SAMN02604339	representative genome	943945	2115	Mycoplasma fermentans M64	strain=M64	Complete Genome	ftp://ftp.ncbi.nlm.nih.gov/genomes/all/GCA/000/186/005/GCA_000186005.1_ASM18600v1
GCA_000284355.1	PRJDA61719	SAMD00060980	representative genome	944546	28197	Arcobacter butzleri ED-1		Complete Genome	ftp://ftp.ncbi.nlm.nih.gov/genomes/all/GCA/000/284/355/GCA_000284355.1_ASM28435v1
GCA_000258405.1	PRJNA61811	SAMN02603949	representative genome	945713	591197	Ignavibacterium album JCM 16511	strain=JCM 16511	Complete Genome	ftp://ftp.ncbi.nlm.nih.gov/genomes/all/GCA/000/258/405/GCA_000258405.1_ASM25840v1
GCA_002762215.1	PRJNA412281	SAMN07709032	representative genome	946333	946333	Rhizobacter gummiphilus	strain=NBRC 109400	Complete Genome	ftp://ftp.ncbi.nlm.nih.gov/genomes/all/GCA/002/762/215/GCA_002762215.1_ASM276221v1
GCA_009688965.1	PRJDB8884	SAMD00190779	representative genome	947919	947919	Desulfosarcina widdelii	strain=PP31	Complete Genome	ftp://ftp.ncbi.nlm.nih.gov/genomes/all/GCA/009/688/965/GCA_009688965.1_ASM968896v1
GCA_008087665.1	PRJNA485700	SAMN10980025	representative genome	980251	980251	Mariniblastus fucicola	strain=FC18	Complete Genome	ftp://ftp.ncbi.nlm.nih.gov/genomes/all/GCA/008/087/665/GCA_008087665.1_ASM808766v1
GCA_008065135.1	PRJNA485700	SAMN10980022	representative genome	980254	980254	Roseimaritima ulvae	strain=UC8	Complete Genome	ftp://ftp.ncbi.nlm.nih.gov/genomes/all/GCA/008/065/135/GCA_008065135.1_ASM806513v1
GCA_005377625.1	PRJNA541298	SAMN11582078	representative genome	980445	361111	Desulfoglaeba alkanexedens ALDC	strain=ALDC	Complete Genome	ftp://ftp.ncbi.nlm.nih.gov/genomes/all/GCA/005/377/625/GCA_005377625.1_ASM537762v1
GCA_000226295.1	PRJNA62457	SAMN02603950	representative genome	981222	458033	Chloracidobacterium thermophilum B	strain=B	Complete Genome	ftp://ftp.ncbi.nlm.nih.gov/genomes/all/GCA/000/226/295/GCA_000226295.1_ASM22629v1
GCA_016592575.1	PRJDB4864	SAMD00052586	representative genome	981385	981385	Thermotomaculum hydrothermale	strain=AC55	Complete Genome	ftp://ftp.ncbi.nlm.nih.gov/genomes/all/GCA/016/592/575/GCA_016592575.1_ASM1659257v1
GCA_000250635.1	PRJNA67697	SAMN02602989	representative genome	984262	1008	Saprospira grandis str. Lewin	strain=Lewin	Complete Genome	ftp://ftp.ncbi.nlm.nih.gov/genomes/all/GCA/000/250/635/GCA_000250635.1_ASM25063v1
GCA_900636915.1	PRJEB6403	SAMEA3919800	representative genome	985008	732	Aggregatibacter aphrophilus ATCC 33389	strain=NCTC5906	Complete Genome	ftp://ftp.ncbi.nlm.nih.gov/genomes/all/GCA/900/636/915/GCA_900636915.1_45532_F02
GCA_000959525.1	PRJNA264318	SAMN03140189	representative genome	985079	87883	Burkholderia multivorans ATCC BAA-247	strain=ATCC BAA-247	Complete Genome	ftp://ftp.ncbi.nlm.nih.gov/genomes/all/GCA/000/959/525/GCA_000959525.1_ASM95952v1
GCA_000235585.1	PRJNA67295	SAMN02603583	representative genome	985665	159743	Paenibacillus terrae HPL-003	strain=HPL-003	Complete Genome	ftp://ftp.ncbi.nlm.nih.gov/genomes/all/GCA/000/235/585/GCA_000235585.1_ASM23558v1
GCA_011466855.1	PRJNA553673	SAMN13231958	representative genome	985762	985762	Staphylococcus agnetis	strain=1379	Complete Genome	ftp://ftp.ncbi.nlm.nih.gov/genomes/all/GCA/011/466/855/GCA_011466855.1_ASM1146685v1
GCA_001046955.1	PRJNA63153	SAMN03840244	representative genome	988812	42444	Marinovum algicola DG 898	strain=DG 898	Complete Genome	ftp://ftp.ncbi.nlm.nih.gov/genomes/all/GCA/001/046/955/GCA_001046955.1_ASM104695v1
GCA_001561955.1	PRJNA63245	SAMN04437875	representative genome	991789	28446	Anaerotignum propionicum DSM 1682	strain=X2	Complete Genome	ftp://ftp.ncbi.nlm.nih.gov/genomes/all/GCA/001/561/955/GCA_001561955.1_ASM156195v1
GCA_000218855.1	PRJNA63241	SAMN02603396	representative genome	991791	1488	Clostridium acetobutylicum DSM 1731	strain=DSM 1731	Complete Genome	ftp://ftp.ncbi.nlm.nih.gov/genomes/all/GCA/000/218/855/GCA_000218855.1_ASM21885v1
GCA_000192745.1	PRJNA63293	SAMN02603150	representative genome	991905	991904	Polymorphum gilvum SL003B-26A1	strain=SL003B-26A1	Complete Genome	ftp://ftp.ncbi.nlm.nih.gov/genomes/all/GCA/000/192/745/GCA_000192745.1_ASM19274v1
GCA_001975665.1	PRJNA362672	SAMN06240835	representative genome	996801	996801	Polaribacter reichenbachii	strain=6Alg 8T	Complete Genome	ftp://ftp.ncbi.nlm.nih.gov/genomes/all/GCA/001/975/665/GCA_001975665.1_ASM197566v1
GCA_000258535.2	PRJNA63845	SAMN02603635	representative genome	997761	61624	Paenibacillus mucilaginosus K02	strain=K02	Complete Genome	ftp://ftp.ncbi.nlm.nih.gov/genomes/all/GCA/000/258/535/GCA_000258535.2_ASM25853v2
GCA_000511355.1	PRJNA74371	SAMN02769646	representative genome	999552	133924	Leisingera methylohalidivorans DSM 14336	strain=DSM 14336; MB2	Complete Genome	ftp://ftp.ncbi.nlm.nih.gov/genomes/all/GCA/000/511/355/GCA_000511355.1_ASM51135v1
GCA_000237305.1	PRJNA65103	SAMEA3138404	representative genome	1003195	29303	Streptomyces cattleya NRRL 8057 = DSM 46488	strain=NRRL 8057	Complete Genome	ftp://ftp.ncbi.nlm.nih.gov/genomes/all/GCA/000/237/305/GCA_000237305.1_ASM23730v1
GCA_000277285.1	PRJNA65219	SAMN02603529	representative genome	1003201	785	Rickettsia typhi str. TH1527	strain=TH1527	Complete Genome	ftp://ftp.ncbi.nlm.nih.gov/genomes/all/GCA/000/277/285/GCA_000277285.1_ASM27728v1
GCA_002993285.1	PRJNA436863	SAMN08634400	representative genome	1004901	1004901	Gordonia iterans	strain=Co17	Complete Genome	ftp://ftp.ncbi.nlm.nih.gov/genomes/all/GCA/002/993/285/GCA_002993285.1_ASM299328v1
GCA_003534205.1	PRJNA275474	SAMN03349274	representative genome	1006155	1006155	Listeria weihenstephanensis	strain=WS 4560	Complete Genome	ftp://ftp.ncbi.nlm.nih.gov/genomes/all/GCA/003/534/205/GCA_003534205.1_Lweihen2.0
GCA_000953715.1	PRJEB7786	SAMEA3139667	representative genome	1006576	1006576	Defluviitoga tunisiensis		Complete Genome	ftp://ftp.ncbi.nlm.nih.gov/genomes/all/GCA/000/953/715/GCA_000953715.1_DTL3
GCA_001050475.1	PRJNA285015	SAMN03734923	representative genome	1007676	1007676	Companilactobacillus ginsenosidimutans	strain=EMML 3041	Complete Genome	ftp://ftp.ncbi.nlm.nih.gov/genomes/all/GCA/001/050/475/GCA_001050475.1_ASM105047v1
GCA_000226625.1	PRJNA66041	SAMN02602982	representative genome	1008459	84590	Taylorella asinigenitalis MCE3	strain=MCE3	Complete Genome	ftp://ftp.ncbi.nlm.nih.gov/genomes/all/GCA/000/226/625/GCA_000226625.1_ASM22662v1
GCA_000731315.1	PRJEB1950	SAMEA3139073	representative genome	1028800	399	Neorhizobium galegae bv. orientalis str. HAMBI 540	strain=HAMBI 540	Complete Genome	ftp://ftp.ncbi.nlm.nih.gov/genomes/all/GCA/000/731/315/GCA_000731315.1_RG540_Ch_pA
GCA_000503895.1	PRJNA229194	SAMN02641510	representative genome	1029756	1427356	Hyphomicrobium nitrativorans NL23	strain=NL23	Complete Genome	ftp://ftp.ncbi.nlm.nih.gov/genomes/all/GCA/000/503/895/GCA_000503895.1_ASM50389v1
GCA_008630635.1	PRJNA563618	SAMN12684172	representative genome	1031538	1031538	Neptunomonas concharum	strain=JCM17730	Complete Genome	ftp://ftp.ncbi.nlm.nih.gov/genomes/all/GCA/008/630/635/GCA_008630635.1_ASM863063v1
GCA_000816185.1	PRJNA66785	SAMN03248541	representative genome	1031564	260714	Campylobacter insulaenigrae NCTC 12927	strain=NCTC 12927	Complete Genome	ftp://ftp.ncbi.nlm.nih.gov/genomes/all/GCA/000/816/185/GCA_000816185.1_ASM81618v1
GCA_013372245.1	PRJNA66789	SAMN03737994	representative genome	1031733	28080	Campylobacter upsaliensis RM3940	strain=RM3940	Complete Genome	ftp://ftp.ncbi.nlm.nih.gov/genomes/all/GCA/013/372/245/GCA_013372245.1_ASM1337224v1
GCA_002139935.1	PRJNA66799	SAMN03737977	representative genome	1031753	75658	Campylobacter lanienae NCTC 13004	strain=NCTC 13004	Complete Genome	ftp://ftp.ncbi.nlm.nih.gov/genomes/all/GCA/002/139/935/GCA_002139935.1_ASM213993v1
GCA_002220755.1	PRJNA66807	SAMN03737990	representative genome	1032066	206	Campylobacter sputorum bv. paraureolyticus LMG 11764	strain=LMG 17589	Complete Genome	ftp://ftp.ncbi.nlm.nih.gov/genomes/all/GCA/002/220/755/GCA_002220755.1_ASM222075v1
GCA_003660105.1	PRJNA66817	SAMN03737948	representative genome	1032070	28198	Arcobacter cryaerophilus ATCC 43158	strain=ATCC 43158	Complete Genome	ftp://ftp.ncbi.nlm.nih.gov/genomes/all/GCA/003/660/105/GCA_003660105.1_ASM366010v1
GCA_003346775.1	PRJNA66823	SAMN03737955	representative genome	1032238	603050	Malaciobacter mytili LMG 24559	strain=LMG 24559	Complete Genome	ftp://ftp.ncbi.nlm.nih.gov/genomes/all/GCA/003/346/775/GCA_003346775.1_ASM334677v1
GCA_003544835.1	PRJNA66827	SAMN03737956	representative genome	1032239	28200	Arcobacter skirrowii CCUG 10374	strain=CCUG 10374	Complete Genome	ftp://ftp.ncbi.nlm.nih.gov/genomes/all/GCA/003/544/835/GCA_003544835.1_ASM354483v1
GCA_003355515.1	PRJNA66831	SAMN03737959	representative genome	1032241	708186	Arcobacter trophiarum LMG 25534	strain=LMG 25534	Complete Genome	ftp://ftp.ncbi.nlm.nih.gov/genomes/all/GCA/003/355/515/GCA_003355515.1_ASM335551v1
GCA_000270245.1	PRJNA66879	SAMD00061117	representative genome	1032480	29405	Microlunatus phosphovorus NM-1	strain=NM-1	Complete Genome	ftp://ftp.ncbi.nlm.nih.gov/genomes/all/GCA/000/270/245/GCA_000270245.1_ASM27024v1
GCA_009684715.1	PRJNA283783	SAMN04539465	representative genome	1032623	1032623	Otariodibacter oris	strain=Baika1	Complete Genome	ftp://ftp.ncbi.nlm.nih.gov/genomes/all/GCA/009/684/715/GCA_009684715.1_ASM968471v1
[truncated: 1,103 more rows]

## Sheet: Supplmentary Table S2
Supplementary Table S2 The information of 31,897 complete genomes in NCBI.
[truncated: 31,898 more rows]

## Sheet: Supplmentary Table S3
Supplmentary Table S3 - Statstic of sliding windows with different window sizes.
Window size	Chromosome	Plasmid
[truncated: 9 more rows]

## Sheet: Supplementary Table S4
Supplementary Table S4 - The genomes used for simulated assemblies of K.pneumoniae, E.coli and E.faecium.
[truncated: 2,394 more rows]

[truncated: 11 more sheets: Supplementary Table S5, Supplementary Table S6, Supplementary Table S7, Supplementary Table S8, Supplementary Table S9, Supplementary Table S10, Supplementary Table S11, Supplementary Table S12, Supplementary Table S13, Supplementary Table S14, Supplementary Table S15]
